# Supplementary material for: Insights into the susceptibility of Pseudomonas putida to industrially relevant aromatic hydrocarbons that it can synthesize from sugars
Source: Microb Cell Fact. 2023 Feb 2;22:22. doi: 10.1186/s12934-023-02028-y (PMC9893694; doi:10.1186/s12934-023-02028-y)
Supplement: Supplementary file 6 — Additional file 6: Table S3. Genes upregulated two-fold or more in response to trans-cinnamic acid (tCA), styrene supplied through the gas phase (Styrene (g)), or both compounds (tCA + Styrene (g)). [file 12934_2023_2028_MOESM6_ESM.xlsx]

## Sheet: log2_fold_change>2
Amino acid and protein biosynthesis
Gene identifier	Gene name	log2 fold change			Gene Ontology
		tCA	Styrene (g)	Styrene (g) + tCA
T1E_0067	lysA		3.45057	4.48109	diaminopimelate decarboxylase activity [GO:0008836]; pyridoxal phosphate binding [GO:0030170]; lysine biosynthetic process via diaminopimelate [GO:0009089]
T1E_0167	proC	2.16986		2.26826	cytoplasm [GO:0005737]; pyrroline-5-carboxylate reductase activity [GO:0004735]; L-proline biosynthetic process [GO:0055129]
T1E_0176	typA	2.27802			cytoplasm [GO:0005737]; GTP binding [GO:0005525]; GTPase activity [GO:0003924]; ribosome binding [GO:0043022]; rRNA binding [GO:0019843]; tRNA binding [GO:0000049]; ribosomal large subunit assembly [GO:0000027]
T1E_0178	glnA		3.0797	3.58853	cytoplasm [GO:0005737]; ATP binding [GO:0005524]; glutamate-ammonia ligase activity [GO:0004356]; glutamine biosynthetic process [GO:0006542]
T1E_0207	gltB	2.71534			3 iron, 4 sulfur cluster binding [GO:0051538]; glutamate synthase activity [GO:0015930]; metal ion binding [GO:0046872]; glutamate biosynthetic process [GO:0006537]; glutamine metabolic process [GO:0006541]
T1E_0639	nusA	2.21949			cytoplasm [GO:0005737]; DNA-binding transcription factor activity [GO:0003700]; nucleotide binding [GO:0000166]; translation elongation factor activity [GO:0003746]; DNA-templated transcription, termination [GO:0006353]; transcription antitermination [GO:0031564]
T1E_0649	greA	2.19719		2.01805	DNA binding [GO:0003677]; RNA polymerase binding [GO:0070063]; translation elongation factor activity [GO:0003746]; regulation of DNA-templated transcription, elongation [GO:0032784]
T1E_0650	carB	2.15885			ATP binding [GO:0005524]; carbamoyl-phosphate synthase (glutamine-hydrolyzing) activity [GO:0004088]; metal ion binding [GO:0046872]; 'de novo' UMP biosynthetic process [GO:0044205]; arginine biosynthetic process [GO:0006526]
T1E_0652	dapB			2.02884	cytoplasm [GO:0005737]; 4-hydroxy-tetrahydrodipicolinate reductase [GO:0008839]; NAD binding [GO:0051287]; NADP binding [GO:0050661]; oxidoreductase activity, acting on CH or CH2 groups, NAD or NADP as acceptor [GO:0016726]; diaminopimelate biosynthetic process [GO:0019877]; lysine biosynthetic process via diaminopimelate [GO:0009089]
T1E_0654	dnaK	2.44706			ATP binding [GO:0005524]; ATPase activity [GO:0016887]; unfolded protein binding [GO:0051082]; protein folding [GO:0006457]
T1E_0655	grpE			2.14558	cytoplasm [GO:0005737]; adenyl-nucleotide exchange factor activity [GO:0000774]; chaperone binding [GO:0051087]; protein homodimerization activity [GO:0042803]; protein folding [GO:0006457]
T1E_0747	obg	2.89053			cytoplasm [GO:0005737]; GTP binding [GO:0005525]; GTPase activity [GO:0003924]; magnesium ion binding [GO:0000287]; ribosome biogenesis [GO:0042254]
T1E_0748	rpmA	2.17783		2.67779	ribosome [GO:0005840]; structural constituent of ribosome [GO:0003735]; translation [GO:0006412]
T1E_0749	rplU			3.06291	ribosome [GO:0005840]; rRNA binding [GO:0019843]; structural constituent of ribosome [GO:0003735]; translation [GO:0006412]
T1E_0869	rnpA			2.95422	ribonuclease P activity [GO:0004526]; tRNA binding [GO:0000049]; tRNA 5'-leader removal [GO:0001682]
T1E_0870	rpmH			7.58958	ribosome [GO:0005840]; structural constituent of ribosome [GO:0003735]; translation [GO:0006412]
T1E_0887	glyQ		2.21496	2.4449	cytoplasm [GO:0005737]; ATP binding [GO:0005524]; glycine-tRNA ligase activity [GO:0004820]; glycyl-tRNA aminoacylation [GO:0006426]
T1E_0931	efp	2.27509	2.30225	2.78997	cytoplasm [GO:0005737]; translation elongation factor activity [GO:0003746]
T1E_1036	tenA	2.05895	2.24715		thiaminase activity [GO:0050334]; thiamine biosynthetic process [GO:0009228]; thiamine diphosphate biosynthetic process [GO:0009229]
T1E_1132	metF	2.54506			cytosol [GO:0005829]; methylenetetrahydrofolate reductase NADH activity [GO:0106312]; methylenetetrahydrofolate reductase NADPH activity [GO:0106313]; methionine biosynthetic process [GO:0009086]; tetrahydrofolate interconversion [GO:0035999]
T1E_1133	ahcY			2.4532	cytoplasm [GO:0005737]; adenosylhomocysteinase activity [GO:0004013]; one-carbon metabolic process [GO:0006730]
T1E_1143	metK	3.47969		2.25354	cytoplasm [GO:0005737]; ATP binding [GO:0005524]; magnesium ion binding [GO:0000287]; methionine adenosyltransferase activity [GO:0004478]; one-carbon metabolic process [GO:0006730]; S-adenosylmethionine biosynthetic process [GO:0006556]
T1E_1290	rpmF			2.10283	large ribosomal subunit [GO:0015934]; structural constituent of ribosome [GO:0003735]; translation [GO:0006412]
T1E_1850	cysE			4.40556	serine O-acetyltransferase activity [GO:0009001]
T1E_1851				4.49002	aminoacyl-tRNA ligase activity [GO:0004812]; nucleotide binding [GO:0000166]; tRNA binding [GO:0000049]
T1E_1931	tuf1	3.59164	2.50436	2.81061	cytoplasm [GO:0005737]; GTP binding [GO:0005525]; GTPase activity [GO:0003924]; translation elongation factor activity [GO:0003746]
T1E_1932	fusA	2.5783			cytoplasm [GO:0005737]; GTP binding [GO:0005525]; GTPase activity [GO:0003924]; translation elongation factor activity [GO:0003746]
T1E_1937	rplL			2.43932	ribosome [GO:0005840]; structural constituent of ribosome [GO:0003735]; translation [GO:0006412]
T1E_1938	rplJ	2.10467		2.42499	large ribosomal subunit [GO:0015934]; large ribosomal subunit rRNA binding [GO:0070180]; structural constituent of ribosome [GO:0003735]; ribosome biogenesis [GO:0042254]; translation [GO:0006412]
T1E_1940	rplK			2.07233	ribosome [GO:0005840]; large ribosomal subunit rRNA binding [GO:0070180]; structural constituent of ribosome [GO:0003735]; translation [GO:0006412]
T1E_2130	ilvI	3.65948	2.1074	2.71049	acetolactate synthase activity [GO:0003984]; flavin adenine dinucleotide binding [GO:0050660]; magnesium ion binding [GO:0000287]; thiamine pyrophosphate binding [GO:0030976]; isoleucine biosynthetic process [GO:0009097]; valine biosynthetic process [GO:0009099]
T1E_2131	ilvN	2.00163			acetolactate synthase activity [GO:0003984]; acetolactate synthase regulator activity [GO:1990610]; isoleucine biosynthetic process [GO:0009097]; valine biosynthetic process [GO:0009099]
T1E_2132	ilvC	2.65247	2.3589	2.85214	isomerase activity [GO:0016853]; ketol-acid reductoisomerase activity [GO:0004455]; magnesium ion binding [GO:0000287]; NADP binding [GO:0050661]; isoleucine biosynthetic process [GO:0009097]; valine biosynthetic process [GO:0009099]
T1E_2164	rpsU		2.81037	3.79659	ribosome [GO:0005840]; structural constituent of ribosome [GO:0003735]; translation [GO:0006412]
T1E_2400	alaS			2.03673	cytoplasm [GO:0005737]; alanine-tRNA ligase activity [GO:0004813]; ATP binding [GO:0005524]; tRNA binding [GO:0000049]; zinc ion binding [GO:0008270]; alanyl-tRNA aminoacylation [GO:0006419]
T1E_2506				2.84319	glutamate synthase activity [GO:0015930]; glutamate biosynthetic process [GO:0006537]
T1E_2566	tsf	3.63054		2.18973	cytoplasm [GO:0005737]; translation elongation factor activity [GO:0003746]
T1E_2568	frr	2.8556		2.35251	cytoplasm [GO:0005737]; translational termination [GO:0006415]
T1E_2610	rpsF	2.54799	3.15589	3.89566	ribosome [GO:0005840]; rRNA binding [GO:0019843]; structural constituent of ribosome [GO:0003735]; translation [GO:0006412]
T1E_2611	rpsR	2.51597	3.02994	3.39732	ribosome [GO:0005840]; rRNA binding [GO:0019843]; structural constituent of ribosome [GO:0003735]; translation [GO:0006412]
T1E_2613	rplI	2.31224	2.42794	3.02963	ribosome [GO:0005840]; rRNA binding [GO:0019843]; structural constituent of ribosome [GO:0003735]; translation [GO:0006412]
T1E_2792	rpmG		2.49589	2.94966	ribosome [GO:0005840]; structural constituent of ribosome [GO:0003735]; translation [GO:0006412]
T1E_2793	rpmB			2.95742	ribosome [GO:0005840]; structural constituent of ribosome [GO:0003735]; translation [GO:0006412]
T1E_2840	rpsP	2.00709	2.09021	3.07957	ribosome [GO:0005840]; structural constituent of ribosome [GO:0003735]; translation [GO:0006412]
T1E_2841	rimM	2.61102		3.38609	cytoplasm [GO:0005737]; ribosome [GO:0005840]; ribosome binding [GO:0043022]; ribosomal small subunit biogenesis [GO:0042274]; rRNA processing [GO:0006364]
T1E_2842	trmD			2.42943	cytoplasm [GO:0005737]; tRNA (guanine(37)-N(1))-methyltransferase activity [GO:0052906]
T1E_2960	proS			2.09722	cytoplasm [GO:0005737]; aminoacyl-tRNA editing activity [GO:0002161]; ATP binding [GO:0005524]; proline-tRNA ligase activity [GO:0004827]; prolyl-tRNA aminoacylation [GO:0006433]
T1E_3451	rpsJ			2.70587	ribosome [GO:0005840]; structural constituent of ribosome [GO:0003735]; tRNA binding [GO:0000049]; translation [GO:0006412]
T1E_3452	rplC	3.34231	2.15722	3.04534	ribosome [GO:0005840]; rRNA binding [GO:0019843]; structural constituent of ribosome [GO:0003735]; translation [GO:0006412]
T1E_3453	rplD	2.94727		2.67552	ribosome [GO:0005840]; rRNA binding [GO:0019843]; structural constituent of ribosome [GO:0003735]; translation [GO:0006412]
T1E_3454	rplW	2.81151		2.61567	ribosome [GO:0005840]; rRNA binding [GO:0019843]; structural constituent of ribosome [GO:0003735]; translation [GO:0006412]
T1E_3455	rplB	3.663	2.22504	2.91463	large ribosomal subunit [GO:0015934]; rRNA binding [GO:0019843]; structural constituent of ribosome [GO:0003735]; transferase activity [GO:0016740]; translation [GO:0006412]
T1E_3456	rpsS	3.3949	2.18567	2.93578	small ribosomal subunit [GO:0015935]; rRNA binding [GO:0019843]; structural constituent of ribosome [GO:0003735]; translation [GO:0006412]
T1E_3457		5.83208			large ribosomal subunit [GO:0015934]; rRNA binding [GO:0019843]; structural constituent of ribosome [GO:0003735]; translation [GO:0006412]
T1E_3458	rpsC	2.79757	2.6578	2.73933	ribosome [GO:0005840]; mRNA binding [GO:0003729]; rRNA binding [GO:0019843]; structural constituent of ribosome [GO:0003735]; translation [GO:0006412]
T1E_3459	rplP	2.93219	2.34236	3.04103	ribosome [GO:0005840]; rRNA binding [GO:0019843]; structural constituent of ribosome [GO:0003735]; tRNA binding [GO:0000049]; translation [GO:0006412]
T1E_3463	rplX			2.31597	ribosome [GO:0005840]; rRNA binding [GO:0019843]; structural constituent of ribosome [GO:0003735]; translation [GO:0006412]
T1E_3474	rpsM			3.14784	ribosome [GO:0005840]; rRNA binding [GO:0019843]; structural constituent of ribosome [GO:0003735]; tRNA binding [GO:0000049]; translation [GO:0006412]
T1E_3476	rpsD	3.10338	2.1567	2.85461	small ribosomal subunit [GO:0015935]; rRNA binding [GO:0019843]; structural constituent of ribosome [GO:0003735]; translation [GO:0006412]
T1E_3696	prmA			2.06014	cytoplasm [GO:0005737]; ribosome [GO:0005840]; protein methyltransferase activity [GO:0008276]
T1E_4313	cysS		2.03378	2.54138	cytoplasm [GO:0005737]; ATP binding [GO:0005524]; cysteine-tRNA ligase activity [GO:0004817]; zinc ion binding [GO:0008270]; cysteinyl-tRNA aminoacylation [GO:0006423]
T1E_4335	rplM	2.33425	2.22754	2.8765	ribosome [GO:0005840]; structural constituent of ribosome [GO:0003735]; translation [GO:0006412]
T1E_4336	rpsI	2.07253		2.35116	ribosome [GO:0005840]; structural constituent of ribosome [GO:0003735]; translation [GO:0006412]
T1E_4365	argJ		2.10655	2.81012	cytoplasm [GO:0005737]; acetyl-CoA:L-glutamate N-acetyltransferase activity [GO:0004042]; glutamate N-acetyltransferase activity [GO:0004358]; methione N-acyltransferase activity [GO:0103045]; arginine biosynthetic process [GO:0006526]
T1E_4486	lgt			2.24821	integral component of plasma membrane [GO:0005887]; phosphatidylglycerol-prolipoprotein diacylglyceryl transferase activity [GO:0008961]; lipoprotein biosynthetic process [GO:0042158]
T1E_4809				2.96198	5-methyltetrahydropteroyltriglutamate-homocysteine S-methyltransferase activity [GO:0003871]; zinc ion binding [GO:0008270]; cellular amino acid biosynthetic process [GO:0008652]; methylation [GO:0032259]
T1E_5033	dapA			2.64972	cytoplasm [GO:0005737]; 4-hydroxy-tetrahydrodipicolinate synthase activity [GO:0008840]; diaminopimelate biosynthetic process [GO:0019877]; lysine biosynthetic process via diaminopimelate [GO:0009089]
T1E_5686	rpsT		3.38922	4.41238	ribosome [GO:0005840]; rRNA binding [GO:0019843]; structural constituent of ribosome [GO:0003735]; translation [GO:0006412]
T1E_5699	rplY	2.6322		2.48785	ribosome [GO:0005840]; 5S rRNA binding [GO:0008097]; structural constituent of ribosome [GO:0003735]; translation [GO:0006412]
T1E_5701		3.49156			ATP binding [GO:0005524]; ATPase activity [GO:0016887]; GTP binding [GO:0005525]; ribosomal large subunit binding [GO:0043023]; ribosome binding [GO:0043022]
T1E_5722	aspS			2.3575	cytoplasm [GO:0005737]; aspartate-tRNA ligase activity [GO:0004815]; aspartate-tRNA(Asn) ligase activity [GO:0050560]; ATP binding [GO:0005524]; nucleic acid binding [GO:0003676]; aspartyl-tRNA aminoacylation [GO:0006422]
Amino acid, peptide and protein metabolic process
Gene identifier	Gene name	log2 fold change			Gene Ontology
		tCA	Styrene (g)	Styrene (g) + tCA
T1E_1164	putA		2.93207		1-pyrroline-5-carboxylate dehydrogenase activity [GO:0003842]; DNA binding [GO:0003677]; DNA-binding transcription factor activity [GO:0003700]; oxidoreductase activity, acting on the aldehyde or oxo group of donors, NAD or NADP as acceptor [GO:0016620]; proline dehydrogenase activity [GO:0004657]; proline biosynthetic process [GO:0006561]; proline catabolic process to glutamate [GO:0010133]
T1E_1557	hmgA		2.26983		homogentisate 1,2-dioxygenase activity [GO:0004411]; iron ion binding [GO:0005506]; L-phenylalanine catabolic process [GO:0006559]; tyrosine catabolic process [GO:0006572]
T1E_1957	pepA			2.08177	cytoplasm [GO:0005737]; manganese ion binding [GO:0030145]; metalloaminopeptidase activity [GO:0070006]
T1E_2263			3.6218		hydrolase activity, acting on carbon-nitrogen (but not peptide) bonds, in linear amides [GO:0016811]; glutamine metabolic process [GO:0006541]
T1E_2503	aguA		2.79115	2.96506	agmatine deiminase activity [GO:0047632]; protein-arginine deiminase activity [GO:0004668]; putrescine biosynthetic process from arginine [GO:0033388]
T1E_2600	hflC			2.37163	integral component of membrane [GO:0016021]; regulation of peptidase activity [GO:0052547]
T1E_4256				3.29365	catalytic activity [GO:0003824]
T1E_5221	trpG		2.02321		glutamine metabolic process [GO:0006541]
T1E_5570	ftsH		5.7246	2.93859	integral component of membrane [GO:0016021]; plasma membrane [GO:0005886]; ATP binding [GO:0005524]; ATP-dependent peptidase activity [GO:0004176]; metalloendopeptidase activity [GO:0004222]; zinc ion binding [GO:0008270]; protein catabolic process [GO:0030163]
T1E_5655	hslV			3.32644	HslUV protease complex [GO:0009376]; proteasome core complex [GO:0005839]; metal ion binding [GO:0046872]; threonine-type endopeptidase activity [GO:0004298]; proteolysis involved in cellular protein catabolic process [GO:0051603]
Antiholins
Gene identifier	Gene name	log2 fold change			Gene Ontology
		tCA	Styrene (g)	Styrene (g) + tCA
T1E_1553		4.96522	4.9249	3.67458	integral component of membrane [GO:0016021]; plasma membrane [GO:0005886]
T1E_1554		4.64509	3.69818		integral component of membrane [GO:0016021]
Aromatic compound catabolic process
Gene identifier	Gene name	log2 fold change			Gene Ontology
		tCA	Styrene (g)	Styrene (g) + tCA
T1E_0504	ygiD			2.2905	dioxygenase activity [GO:0051213]; ferrous iron binding [GO:0008198]; oxidoreductase activity, acting on single donors with incorporation of molecular oxygen [GO:0016701]; zinc ion binding [GO:0008270]; cellular aromatic compound metabolic process [GO:0006725]
T1E_1103	scoA			3.40428	3-oxoadipate CoA-transferase activity [GO:0047569]; beta-ketoadipate pathway [GO:0042952]
T1E_1974	tyrR		2.22165		ATP binding [GO:0005524]; DNA binding [GO:0003677]; transcription factor binding [GO:0008134]; aromatic compound catabolic process [GO:0019439]; phosphorelay signal transduction system [GO:0000160]; regulation of transcription, DNA-templated [GO:0006355]
T1E_4245		5.29372		2.31809
T1E_4248	cbdC	5.30322		2.27811	2 iron, 2 sulfur cluster binding [GO:0051537]; dioxygenase activity [GO:0051213]; iron ion binding [GO:0005506]; aromatic compound catabolic process [GO:0019439]
T1E_4249		5.30377		2.2451	dioxygenase activity [GO:0051213]; aromatic compound catabolic process [GO:0019439]
T1E_4250		5.88216		2.93193	dioxygenase activity [GO:0051213]; ferrous iron binding [GO:0008198]; aromatic compound catabolic process [GO:0019439]
T1E_4251	cmtB	5.94101			oxidoreductase activity [GO:0016491]
T1E_4257	amnH	7.37532			acetaldehyde dehydrogenase (acetylating) activity [GO:0008774]; NAD binding [GO:0051287]; aromatic compound catabolic process [GO:0019439]
T1E_4258	cmtG	6.91542			4-hydroxy-2-oxovalerate aldolase activity [GO:0008701]; manganese ion binding [GO:0030145]; aromatic compound catabolic process [GO:0019439]
T1E_4262			7.36034
T1E_4263	todX		6.00783
T1E_4265	todF		6.02128		hydrolase activity [GO:0016787]
T1E_4266	todC1		4.1825	3.82564	2 iron, 2 sulfur cluster binding [GO:0051537]; dioxygenase activity [GO:0051213]; iron ion binding [GO:0005506]; aromatic compound catabolic process [GO:0019439]
T1E_4267	todC2		4.27526		dioxygenase activity [GO:0051213]; aromatic compound catabolic process [GO:0019439]
T1E_4268	tobB			3.43208	2 iron, 2 sulfur cluster binding [GO:0051537]; dioxygenase activity [GO:0051213]; metal ion binding [GO:0046872]
T1E_4269	tobA			3.48809	dioxygenase activity [GO:0051213]; flavin adenine dinucleotide binding [GO:0050660]
T1E_4271	tobE		5.0928		dioxygenase activity [GO:0051213]; ferrous iron binding [GO:0008198]; aromatic compound catabolic process [GO:0019439]; xenobiotic catabolic process [GO:0042178]
T1E_4273	tobI		4.4861		acetaldehyde dehydrogenase (acetylating) activity [GO:0008774]; NAD binding [GO:0051287]; aromatic compound catabolic process [GO:0019439]
T1E_4274	tobH		4.84477		4-hydroxy-2-oxovalerate aldolase activity [GO:0008701]; manganese ion binding [GO:0030145]; aromatic compound catabolic process [GO:0019439]
T1E_5055				2.33835
T1E_5486	dodA			2.12405	ferrous iron binding [GO:0008198]; oxidoreductase activity, acting on single donors with incorporation of molecular oxygen [GO:0016701]; zinc ion binding [GO:0008270]; cellular aromatic compound metabolic process [GO:0006725]
ATP synthesis
Gene identifier	Gene name	log2 fold change			Gene Ontology
		tCA	Styrene (g)	Styrene (g) + tCA
T1E_3921	atpI	2.8	2.5	2.8	integral component of membrane [GO:0016021]; plasma membrane [GO:0005886]
T1E_3922	atpB	3	2.4	2.8	integral component of membrane [GO:0016021]; plasma membrane [GO:0005886]; proton-transporting ATP synthase complex, coupling factor F(o) [GO:0045263]; proton-transporting ATP synthase activity, rotational mechanism [GO:0046933]
T1E_3923	atpE	2.7			integral component of membrane [GO:0016021]; plasma membrane [GO:0005886]; proton-transporting ATP synthase complex, coupling factor F(o) [GO:0045263]; lipid binding [GO:0008289]; proton-transporting ATP synthase activity, rotational mechanism [GO:0046933]
T1E_3924	atpF	5.2	3.8	4	integral component of membrane [GO:0016021]; plasma membrane [GO:0005886]; proton-transporting ATP synthase complex, coupling factor F(o) [GO:0045263]; proton-transporting ATP synthase activity, rotational mechanism [GO:0046933]
T1E_3925	atpH	4.4	3.2	3.6	plasma membrane [GO:0005886]; proton-transporting ATP synthase complex, catalytic core F(1) [GO:0045261]; proton-transporting ATP synthase activity, rotational mechanism [GO:0046933]
T1E_3926	atpA	4.4		2.2	plasma membrane [GO:0005886]; proton-transporting ATP synthase complex, catalytic core F(1) [GO:0045261]; ATP binding [GO:0005524]; proton-transporting ATP synthase activity, rotational mechanism [GO:0046933]; proton-transporting ATPase activity, rotational mechanism [GO:0046961]
T1E_3927	atpG	4.1	2.2	2.5	plasma membrane [GO:0005886]; proton-transporting ATP synthase complex, catalytic core F(1) [GO:0045261]; ATP binding [GO:0005524]; proton-transporting ATP synthase activity, rotational mechanism [GO:0046933]; plasma membrane ATP synthesis coupled proton transport [GO:0042777]
T1E_3928	atpD	4.8	2.4	2.4	plasma membrane [GO:0005886]; proton-transporting ATP synthase complex, catalytic core F(1) [GO:0045261]; ATP binding [GO:0005524]; proton-transporting ATP synthase activity, rotational mechanism [GO:0046933]; proton-transporting ATPase activity, rotational mechanism [GO:0046961]
T1E_3929	atpC	3.7		2.1	plasma membrane [GO:0005886]; proton-transporting ATP synthase complex, catalytic core F(1) [GO:0045261]; ATP binding [GO:0005524]; proton-transporting ATP synthase activity, rotational mechanism [GO:0046933]
T1E_4515	ppa	4.7			cytoplasm [GO:0005737]; inorganic diphosphatase activity [GO:0004427]; magnesium ion binding [GO:0000287]; phosphate-containing compound metabolic process [GO:0006796]
Cell division
Gene identifier	Gene name	log2 fold change			Gene Ontology
		tCA	Styrene (g)	Styrene (g) + tCA
T1E_2246	minD		2.70558		ATP binding [GO:0005524]; ATPase activity [GO:0016887]
T1E_2247	minC		2.22874		cell morphogenesis [GO:0000902]; division septum assembly [GO:0000917]; regulation of cell division [GO:0051302]; regulation of cell septum assembly [GO:1901891]
T1E_3553			2.85181		division septum assembly [GO:0000917]
T1E_4361	ftsZ		2.65374		cell division site [GO:0032153]; cytoplasm [GO:0005737]; GTP binding [GO:0005525]; GTPase activity [GO:0003924]; division septum assembly [GO:0000917]; FtsZ-dependent cytokinesis [GO:0043093]; protein polymerization [GO:0051258]
T1E_5731	tolB		2.10526		periplasmic space [GO:0042597]; cell cycle [GO:0007049]; cell division [GO:0051301]; protein import [GO:0017038]
T1E_5732	oprL		2.06201		cell outer membrane [GO:0009279]; integral component of membrane [GO:0016021]; cell cycle [GO:0007049]; cell division [GO:0051301]
Cell shape
Gene identifier	Gene name	log2 fold change			Gene Ontology
		tCA	Styrene (g)	Styrene (g) + tCA
T1E_2569	uppS	3.05811			di-trans,poly-cis-decaprenylcistransferase activity [GO:0008834]; magnesium ion binding [GO:0000287]; cell wall organization [GO:0071555]; peptidoglycan biosynthetic process [GO:0009252]; regulation of cell shape [GO:0008360]
T1E_2573				2.34684	outer membrane [GO:0019867]; membrane assembly [GO:0071709]
T1E_3680			3.03449	2.53209	serine-type D-Ala-D-Ala carboxypeptidase activity [GO:0009002]; cell wall organization [GO:0071555]; peptidoglycan biosynthetic process [GO:0009252]; regulation of cell shape [GO:0008360]
T1E_3681	rlpA	2.13919			lyase activity [GO:0016829]; lytic endotransglycosylase activity [GO:0008932]; peptidoglycan binding [GO:0042834]; cell wall organization [GO:0071555]; peptidoglycan metabolic process [GO:0000270]
T1E_4358	ddI	2.06613			cytoplasm [GO:0005737]; ATP binding [GO:0005524]; D-alanine-D-alanine ligase activity [GO:0008716]; metal ion binding [GO:0046872]; cell wall organization [GO:0071555]; peptidoglycan biosynthetic process [GO:0009252]; regulation of cell shape [GO:0008360]
T1E_5052	murA	2.27981			cytoplasm [GO:0005737]; UDP-N-acetylglucosamine 1-carboxyvinyltransferase activity [GO:0008760]; cell cycle [GO:0007049]; cell division [GO:0051301]; cell wall organization [GO:0071555]; peptidoglycan biosynthetic process [GO:0009252]; regulation of cell shape [GO:0008360]; UDP-N-acetylgalactosamine biosynthetic process [GO:0019277]
DNA replication, recombination and repair
Gene identifier	Gene name	log2 fold change			Gene Ontology
		tCA	Styrene (g)	Styrene (g) + tCA
T1E_0671				2.52852	DNA binding [GO:0003677]; endonuclease activity [GO:0004519]; DNA modification [GO:0006304]
T1E_0672				2.45609	DNA binding [GO:0003677]; N-methyltransferase activity [GO:0008170]; DNA methylation [GO:0006306]; DNA restriction-modification system [GO:0009307]
T1E_0674	hsdR			2.91695	ATP binding [GO:0005524]; DNA binding [GO:0003677]; helicase activity [GO:0004386]; type I site-specific deoxyribonuclease activity [GO:0009035]; DNA restriction-modification system [GO:0009307]
T1E_0675				3.24718	DNA binding [GO:0003677]; DNA modification [GO:0006304]
T1E_0676				2.69895	DNA binding [GO:0003677]; N-methyltransferase activity [GO:0008170]; site-specific DNA-methyltransferase (adenine-specific) activity [GO:0009007]; DNA restriction-modification system [GO:0009307]
T1E_0872	dnaN	2.05765			Beta sliding clamp
T1E_0874	gyrB	2.01157			DNA gyrase subunit B (EC 5.6.2.2)
T1E_2152	rsmA			2.15722	cytoplasm [GO:0005737]; 16S rRNA (adenine(1518)-N(6)/adenine(1519)-N(6))-dimethyltransferase activity [GO:0052908]; RNA binding [GO:0003723]
T1E_2774	rep			2.35657	3'-5' exonuclease activity [GO:0008408]; ATP binding [GO:0005524]; DNA helicase activity [GO:0003678]; single-stranded DNA binding [GO:0003697]; DNA unwinding involved in DNA replication [GO:0006268]
T1E_2854	yaeQ			2.40801
T1E_2855	recJ	2.52127		2.39502	5'-3' exonuclease activity [GO:0008409]; nucleic acid binding [GO:0003676]; DNA recombination [GO:0006310]; DNA repair [GO:0006281]
T1E_3575	sbcD			2.02235	3'-5' exonuclease activity [GO:0008408]; endonuclease activity [GO:0004519]; DNA recombination [GO:0006310]; DNA replication [GO:0006260]
T1E_4035	nrdA	4.24538	2.70937	3.11285	ATP binding [GO:0005524]; ribonucleoside-diphosphate reductase activity, thioredoxin disulfide as acceptor [GO:0004748]; DNA replication [GO:0006260]
T1E_4037		2.70373			Ribonucleoside-diphosphate reductase subunit beta (EC 1.17.4.1)
T1E_4367				2.21164	8-oxo-7,8-dihydroguanosine triphosphate pyrophosphatase activity [GO:0008413]; DNA repair [GO:0006281]
T1E_4710	holA	2.00718		2.30417	DNA polymerase III complex [GO:0009360]; DNA binding [GO:0003677]; DNA-directed DNA polymerase activity [GO:0003887]; DNA replication [GO:0006260]
T1E_5744	xseB			2.09276	cytoplasm [GO:0005737]; exodeoxyribonuclease VII complex [GO:0009318]; exodeoxyribonuclease VII activity [GO:0008855]; DNA catabolic process [GO:0006308]
Efflux pump
Gene identifier	Gene name	log2 fold change			Gene Ontology
		tCA	Styrene (g)	Styrene (g) + tCA
T1E_0128			4.62654	5.67981	efflux transmembrane transporter activity [GO:0015562]
T1E_0241	ttgC	2.60403			cell outer membrane [GO:0009279]; integral component of membrane [GO:0016021]; efflux transmembrane transporter activity [GO:0015562]; response to antibiotic [GO:0046677]
T1E_0242	ttgB	3.07257		2.28371	integral component of membrane [GO:0016021]; plasma membrane [GO:0005886]; efflux transmembrane transporter activity [GO:0015562]; response to antibiotic [GO:0046677]; xenobiotic transport [GO:0042908]
T1E_0243	ttgA	2.27218		2.006	plasma membrane [GO:0005886]; transmembrane transporter activity [GO:0022857]; response to antibiotic [GO:0046677]
T1E_1577		3.13405		2.11362	cell outer membrane [GO:0009279]; integral component of membrane [GO:0016021]; efflux transmembrane transporter activity [GO:0015562]
T1E_1587	sepC	5.54504		3.19474	cell outer membrane [GO:0009279]; integral component of membrane [GO:0016021]; efflux transmembrane transporter activity [GO:0015562]
T1E_2279	srpC	2.06825		2.33703	cell outer membrane [GO:0009279]; integral component of membrane [GO:0016021]; efflux transmembrane transporter activity [GO:0015562]
T1E_2315	emrA			4.74188	integral component of membrane [GO:0016021]; transmembrane transport [GO:0055085]
T1E_4280	ttgE		2.08982		integral component of membrane [GO:0016021]; plasma membrane [GO:0005886]; efflux transmembrane transporter activity [GO:0015562]; xenobiotic transport [GO:0042908]
T1E_4281	ttgD		4.31874		plasma membrane [GO:0005886]; transmembrane transporter activity [GO:0022857]
T1E_5089			2.66745		plasma membrane [GO:0005886]; transmembrane transporter activity [GO:0022857]
T1E_5217	yhiU		4.52203	5.72202	plasma membrane [GO:0005886]; transmembrane transporter activity [GO:0022857]
T1E_5218			4.90655	5.93568	integral component of membrane [GO:0016021]; plasma membrane [GO:0005886]; efflux transmembrane transporter activity [GO:0015562]; xenobiotic transport [GO:0042908]
T1E_5219			4.96826	6.24857	efflux transmembrane transporter activity [GO:0015562]
T1E_5467		2.74332	3.81895		cell outer membrane [GO:0009279]; integral component of membrane [GO:0016021]; efflux transmembrane transporter activity [GO:0015562]
T1E_5468		3.01696	4.34273		integral component of membrane [GO:0016021]; plasma membrane [GO:0005886]; efflux transmembrane transporter activity [GO:0015562]; xenobiotic transport [GO:0042908]
T1E_5469	mtrC	3.48358	5.16081	2.29139	plasma membrane [GO:0005886]; transmembrane transporter activity [GO:0022857]
T1E_5555		2.19703			cell outer membrane [GO:0009279]; integral component of membrane [GO:0016021]; efflux transmembrane transporter activity [GO:0015562]
Glyoxylate metabolic process
Gene identifier	Gene name	log2 fold change			Gene Ontology
		tCA	Styrene (g)	Styrene (g) + tCA
T1E_3071	gcl		4.17279		ligase activity [GO:0016874]; magnesium ion binding [GO:0000287]; tartronate-semialdehyde synthase activity [GO:0009028]; thiamine pyrophosphate binding [GO:0030976]; glyoxylate catabolic process [GO:0009436]
T1E_3073	glxR		3.4894		2-hydroxy-3-oxopropionate reductase activity [GO:0008679]; NAD binding [GO:0051287]; NADP binding [GO:0050661]; glyoxylate metabolic process [GO:0046487]
Krebs cycle
Gene identifier	Gene name	log2 fold change			Gene Ontology
		tCA	Styrene (g)	Styrene (g) + tCA
T1E_0281				2.48966
T1E_0425	sucD	3.46537	3.10383	4.9432	nucleotide binding [GO:0000166]; succinate-CoA ligase (ADP-forming) activity [GO:0004775]; tricarboxylic acid cycle [GO:0006099]
T1E_0426	sucC	3.86331	3.37162	4.97011	ATP binding [GO:0005524]; magnesium ion binding [GO:0000287]; succinate-CoA ligase (ADP-forming) activity [GO:0004775]; tricarboxylic acid cycle [GO:0006099]
T1E_0428	sucB	3.95221	2.5024	3.47362	oxoglutarate dehydrogenase complex [GO:0045252]; dihydrolipoyllysine-residue succinyltransferase activity [GO:0004149]; L-lysine catabolic process to acetyl-CoA via saccharopine [GO:0033512]; tricarboxylic acid cycle [GO:0006099]
T1E_0429	sucA	3.83936	2.23558	3.1558	oxoglutarate dehydrogenase (succinyl-transferring) activity [GO:0004591]; thiamine pyrophosphate binding [GO:0030976]; tricarboxylic acid cycle [GO:0006099]
T1E_0430	sdhB	2.87803		2.71698	2 iron, 2 sulfur cluster binding [GO:0051537]; 3 iron, 4 sulfur cluster binding [GO:0051538]; 4 iron, 4 sulfur cluster binding [GO:0051539]; electron transfer activity [GO:0009055]; metal ion binding [GO:0046872]; tricarboxylic acid cycle [GO:0006099]
T1E_0431	sdhA	3.79965	2.45269	3.1731	plasma membrane [GO:0005886]; flavin adenine dinucleotide binding [GO:0050660]; succinate dehydrogenase (ubiquinone) activity [GO:0008177]; electron transport chain [GO:0022900]; tricarboxylic acid cycle [GO:0006099]
T1E_0432	sdhD	2.58777	2.03802	2.78069	integral component of membrane [GO:0016021]; plasma membrane [GO:0005886]; heme binding [GO:0020037]; metal ion binding [GO:0046872]; succinate dehydrogenase activity [GO:0000104]; tricarboxylic acid cycle [GO:0006099]
T1E_0433	sdhC	2.22981	2.14752	2.96242	integral component of membrane [GO:0016021]; succinate dehydrogenase complex [GO:0045281]; electron transfer activity [GO:0009055]; metal ion binding [GO:0046872]; succinate dehydrogenase activity [GO:0000104]; tricarboxylic acid cycle [GO:0006099]
T1E_0434	gltA	3.03879	3.30147	3.60522	cytoplasm [GO:0005737]; citrate (Si)-synthase activity [GO:0004108]; tricarboxylic acid cycle [GO:0006099]
T1E_0537	icd	2.26401			isocitrate dehydrogenase (NADP+) activity [GO:0004450]; magnesium ion binding [GO:0000287]; NAD binding [GO:0051287]; glyoxylate cycle [GO:0006097]; tricarboxylic acid cycle [GO:0006099]
T1E_0538	idh	2.90822	3.68437	4.1521	isocitrate dehydrogenase (NADP+) activity [GO:0004450]; metal ion binding [GO:0046872]; glyoxylate cycle [GO:0006097]; tricarboxylic acid cycle [GO:0006099]
T1E_1531	acoA			2.91043	oxidoreductase activity, acting on the aldehyde or oxo group of donors, disulfide as acceptor [GO:0016624]
T1E_1907	fumA		3.77403	4.16238	4 iron, 4 sulfur cluster binding [GO:0051539]; fumarate hydratase activity [GO:0004333]; metal ion binding [GO:0046872]; generation of precursor metabolites and energy [GO:0006091]
T1E_2648	aceE	3.24216	2.65669	3.75819	metal ion binding [GO:0046872]; pyruvate dehydrogenase (acetyl-transferring) activity [GO:0004739]
T1E_2924	ppc	1.78518	2.89896	2.16534	magnesium ion binding [GO:0000287]; phosphoenolpyruvate carboxylase activity [GO:0008964]; carbon fixation [GO:0015977]; oxaloacetate metabolic process [GO:0006107]; tricarboxylic acid cycle [GO:0006099]
T1E_3974	aspA			2.4219	aspartate ammonia-lyase activity [GO:0008797]; aspartate metabolic process [GO:0006531]; tricarboxylic acid cycle [GO:0006099]
T1E_4024	dctA	3.35474			integral component of membrane [GO:0016021]; plasma membrane [GO:0005886]; symporter activity [GO:0015293]; dicarboxylic acid transport [GO:0006835]
T1E_5343	acnB		2.12845	3.07461	cytosol [GO:0005829]; 2-methylisocitrate dehydratase activity [GO:0047456]; 4 iron, 4 sulfur cluster binding [GO:0051539]; aconitate hydratase activity [GO:0003994]; citrate dehydratase activity [GO:0047780]; metal ion binding [GO:0046872]; RNA binding [GO:0003723]; tricarboxylic acid cycle [GO:0006099]
T1E_5347	prpC		5.8975	3.76686	cytoplasm [GO:0005737]; citrate synthase activity [GO:0036440]; tricarboxylic acid cycle [GO:0006099]
T1E_5577		5.13501	6.87538	3.94378	N-acetyltransferase activity [GO:0008080]
T1E_5583		4.88116	6.37487	4.0904	N-acetyltransferase activity [GO:0008080]
Lipid metabolic process
Gene identifier	Gene name	log2 fold change			Gene Ontology
		tCA	Styrene (g)	Styrene (g) + tCA
T1E_0492	accD		2.35036	2.91388	acetyl-CoA carboxylase complex [GO:0009317]; acetyl-CoA carboxylase activity [GO:0003989]; ATP binding [GO:0005524]; carboxyl- or carbamoyltransferase activity [GO:0016743]; zinc ion binding [GO:0008270]; fatty acid biosynthetic process [GO:0006633]; malonyl-CoA biosynthetic process [GO:2001295]
T1E_1295	fabF			2.3121	3-oxoacyl-[acyl-carrier-protein] synthase activity [GO:0004315]; beta-ketoacyl-acyl-carrier-protein synthase II activity [GO:0033817]; fatty acid biosynthetic process [GO:0006633]
T1E_2133			2.67046	3.032	integral component of membrane [GO:0016021]; CDP-diacylglycerol-serine O-phosphatidyltransferase activity [GO:0003882]; phospholipid biosynthetic process [GO:0008654]
T1E_2571	dxr			2.13454	1-deoxy-D-xylulose-5-phosphate reductoisomerase activity [GO:0030604]; isomerase activity [GO:0016853]; metal ion binding [GO:0046872]; NADPH binding [GO:0070402]; isopentenyl diphosphate biosynthetic process, methylerythritol 4-phosphate pathway [GO:0019288]; terpenoid biosynthetic process [GO:0016114]
T1E_3727	accB		2.42875	3.18544	acetyl-CoA carboxylase complex [GO:0009317]; acetyl-CoA carboxylase activity [GO:0003989]; fatty acid biosynthetic process [GO:0006633]
T1E_4243	xylM			2.26437	integral component of membrane [GO:0016021]; plasma membrane [GO:0005886]; monooxygenase activity [GO:0004497]; lipid metabolic process [GO:0006629]
T1E_4958	accA		2.30154	2.99352	acetyl-CoA carboxylase complex [GO:0009317]; acetyl-CoA carboxylase activity [GO:0003989]; ATP binding [GO:0005524]; carboxyl- or carbamoyltransferase activity [GO:0016743]; fatty acid biosynthetic process [GO:0006633]; malonyl-CoA biosynthetic process [GO:2001295]
T1E_5364	pl662			2.24706	lipase activity [GO:0016298]; lipid metabolic process [GO:0006629]
T1E_5531			2.82888		acyl-CoA dehydrogenase activity [GO:0003995]; flavin adenine dinucleotide binding [GO:0050660]
T1E_5533			4.03065	2.31859	catalytic activity [GO:0003824]
T1E_5534			2.90285	2.01831	NAD+ binding [GO:0070403]; oxidoreductase activity, acting on the CH-OH group of donors, NAD or NADP as acceptor [GO:0016616]; fatty acid metabolic process [GO:0006631]
Membrane component
Gene identifier	Gene name	log2 fold change			Gene Ontology
		tCA	Styrene (g)	Styrene (g) + tCA
T1E_0045	pitA	3.56555	4.06368	3.81999	integral component of membrane [GO:0016021]; inorganic phosphate transmembrane transporter activity [GO:0005315]; phosphate ion transport [GO:0006817]
T1E_0183	secB		2.24296	3.5215	cytoplasm [GO:0005737]; unfolded protein binding [GO:0051082]; protein folding [GO:0006457]; protein tetramerization [GO:0051262]; protein transport [GO:0015031]
T1E_0276				4.67556	integral component of membrane [GO:0016021]
T1E_0388	nepI		3.51557	3.60459	integral component of membrane [GO:0016021]; transmembrane transporter activity [GO:0022857]
T1E_0868	yidC			2.6154	integral component of membrane [GO:0016021]; plasma membrane [GO:0005886]; membrane insertase activity [GO:0032977]; protein transport [GO:0015031]
T1E_0883		2.55097		2.02419	integral component of membrane [GO:0016021]; transmembrane transporter activity [GO:0022857]
T1E_1048		3.70826			integral component of membrane [GO:0016021]; transmembrane transporter activity [GO:0022857]
T1E_1208	exbD	3.01134	2.91497	3.20009	integral component of membrane [GO:0016021]; plasma membrane [GO:0005886]; transmembrane transporter activity [GO:0022857]; protein transport [GO:0015031]
T1E_1213	yadH		2.38292	2.63314	ATP-binding cassette (ABC) transporter complex [GO:0043190]; transmembrane transport [GO:0055085]
T1E_1214	yadG		4.24782	4.90451	ATP binding [GO:0005524]
T1E_1230	lolD	2.13564		2.64353	plasma membrane [GO:0005886]; ATP binding [GO:0005524]; ATPase-coupled transmembrane transporter activity [GO:0042626]; lipoprotein releasing activity [GO:0140306]; lipoprotein localization to membrane [GO:0044873]; lipoprotein transport [GO:0042953]
T1E_1578	fusC	2.29951			integral component of membrane [GO:0016021]; plasma membrane [GO:0005886]; transmembrane transporter activity [GO:0022857]
T1E_1580	ydhJ	2.24401			membrane [GO:0016020]; transmembrane transporter activity [GO:0022857]
T1E_1585		4.65614		2.19708	integral component of membrane [GO:0016021]; transmembrane transporter activity [GO:0022857]
T1E_1586	emrK	5.67546		3.36838	integral component of membrane [GO:0016021]
T1E_1592			3.64098	2.04769	integral component of membrane [GO:0016021]; metal ion transmembrane transporter activity [GO:0046873]
T1E_1783			2.34916		integral component of membrane [GO:0016021]; transmembrane signaling receptor activity [GO:0004888]; chemotaxis [GO:0006935]; signal transduction [GO:0007165]
T1E_1852		2.98888	2.13835	3.55658	integral component of membrane [GO:0016021]; transmembrane transporter activity [GO:0022857]
T1E_1875	braD	2.61214			integral component of membrane [GO:0016021]; plasma membrane [GO:0005886]; transmembrane transporter activity [GO:0022857]
T1E_1993				2.97034	integral component of membrane [GO:0016021]; plasma membrane [GO:0005886]; transmembrane transport [GO:0055085]
T1E_1994		4.93227	2.86053	3.73844	integral component of membrane [GO:0016021]; plasma membrane [GO:0005886]; transmembrane transport [GO:0055085]
T1E_1995	yurJ			4.13348	ATP binding [GO:0005524]; ATPase-coupled transmembrane transporter activity [GO:0042626]
T1E_2149	lptD			2.44052	cell outer membrane [GO:0009279]; Gram-negative-bacterium-type cell outer membrane assembly [GO:0043165]; lipopolysaccharide transport [GO:0015920]; response to organic substance [GO:0010033]
T1E_2204				2.51226	integral component of membrane [GO:0016021]; plasma membrane [GO:0005886]; amino acid transport [GO:0006865]
T1E_2262			2.9775		integral component of membrane [GO:0016021]; solute:proton antiporter activity [GO:0015299]
T1E_2315	emrA	3.94237	3.96442		integral component of membrane [GO:0016021]; transmembrane transport [GO:0055085]
T1E_2316	emrB	2.95167	2.69167	3.56842	integral component of membrane [GO:0016021]; transmembrane transporter activity [GO:0022857]
T1E_2392	ydcO			2.75373	integral component of membrane [GO:0016021]; benzoate transmembrane transporter activity [GO:0042925]
T1E_2422	cheY			2.19671	phosphorelay signal transduction system [GO:0000160]
T1E_2443				2.06865	integral component of membrane [GO:0016021]
T1E_2477	glnQ	2.68792		3.15445	membrane [GO:0016020]; ABC-type amino acid transporter activity [GO:0015424]; ATP binding [GO:0005524]; ATPase-coupled transmembrane transporter activity [GO:0042626]
T1E_2478	glnP	3.53811	2.83421	3.50502	ATP-binding cassette (ABC) transporter complex [GO:0043190]; transmembrane transporter activity [GO:0022857]; amino acid transport [GO:0006865]
T1E_2479				2.95831	membrane [GO:0016020]; ligand-gated ion channel activity [GO:0015276]; amino acid transport [GO:0006865]
T1E_2509	fpvA		3.65815		cell outer membrane [GO:0009279]; siderophore uptake transmembrane transporter activity [GO:0015344]; signaling receptor activity [GO:0038023]; iron ion homeostasis [GO:0055072]
T1E_2721	arsB		2.20601	2.46944	integral component of membrane [GO:0016021]; plasma membrane [GO:0005886]; arsenite transmembrane transporter activity [GO:0015105]; response to arsenic-containing substance [GO:0046685]
T1E_2839	ffh			2.51705	signal recognition particle [GO:0048500]; 7S RNA binding [GO:0008312]; GTP binding [GO:0005525]; GTPase activity [GO:0003924]; SRP-dependent cotranslational protein targeting to membrane [GO:0006614]
T1E_2947		2.06956			integral component of membrane [GO:0016021]; plasma membrane [GO:0005886]; cation transmembrane transporter activity [GO:0008324]
T1E_2959		2.85625	2.12997	2.93733	integral component of membrane [GO:0016021]
T1E_2976				3.05933	molybdate ion transport [GO:0015689]
T1E_3028				2.2719	ATP-binding cassette (ABC) transporter complex [GO:0043190]; transmembrane transport [GO:0055085]
T1E_3121		2.8799		2.37954	integral component of membrane [GO:0016021]; transmembrane transporter activity [GO:0022857]
T1E_3197			5.28217	6.14619	signal transduction [GO:0007165]
T1E_3211			3.10953		integral component of membrane [GO:0016021]; plasma membrane [GO:0005886]; cellular response to starvation [GO:0009267]
T1E_3250		2.81423	2.39174	2.55457	cell outer membrane [GO:0009279]; pore complex [GO:0046930]; calcium ion binding [GO:0005509]; porin activity [GO:0015288]; ion transport [GO:0006811]
T1E_3252			2.18682	2.75709	integral component of membrane [GO:0016021]; transmembrane transport [GO:0055085]
T1E_3472	secY	2.02297			integral component of membrane [GO:0016021]; plasma membrane [GO:0005886]; intracellular protein transmembrane transport [GO:0065002]; protein targeting [GO:0006605]; protein transport by the Sec complex [GO:0043952]
T1E_3486			2.17082	4.01759	integral component of membrane [GO:0016021]; plasma membrane [GO:0005886]
T1E_3505			2.03583	3.06409	integral component of membrane [GO:0016021]; transmembrane transporter activity [GO:0022857]
T1E_3506				6.711	host outer membrane [GO:0044384]; outer membrane [GO:0019867]
T1E_3584		2.58189			integral component of membrane [GO:0016021]; transmembrane transporter activity [GO:0022857]
T1E_3585		2.87618			integral component of membrane [GO:0016021]; benzoate transmembrane transporter activity [GO:0042925]
T1E_3638			3.03643	2.46014	integral component of membrane [GO:0016021]; transmembrane transporter activity [GO:0022857]
T1E_3723	cycA	2.62157			integral component of membrane [GO:0016021]; amino acid transport [GO:0006865]; transmembrane transport [GO:0055085]
T1E_3731			2.43371		phosphorelay signal transduction system [GO:0000160]
T1E_3757			3.67519		integral component of membrane [GO:0016021]; plasma membrane [GO:0005886]; ATP binding [GO:0005524]; ATPase-coupled cation transmembrane transporter activity [GO:0019829]; copper ion binding [GO:0005507]; copper ion transport [GO:0006825]
T1E_3759			7.72404	3.23322	metal ion binding [GO:0046872]
T1E_3960			2.95045	2.27009	integral component of membrane [GO:0016021]
T1E_4016			3.08735		integral component of membrane [GO:0016021]; transmembrane transporter activity [GO:0022857]
T1E_4024	dctA		4.2258		integral component of membrane [GO:0016021]; plasma membrane [GO:0005886]; symporter activity [GO:0015293]; dicarboxylic acid transport [GO:0006835]
T1E_4158	yajC		2.9676	3.39985	integral component of membrane [GO:0016021]; plasma membrane [GO:0005886]; protein transport [GO:0015031]
T1E_4159	secD	2.06867	2.04336	2.9148	integral component of membrane [GO:0016021]; plasma membrane [GO:0005886]; P-P-bond-hydrolysis-driven protein transmembrane transporter activity [GO:0015450]; intracellular protein transmembrane transport [GO:0065002]; protein targeting [GO:0006605]; protein transport by the Sec complex [GO:0043952]
T1E_4364	secA			2.07111	cytoplasm [GO:0005737]; plasma membrane [GO:0005886]; ATP binding [GO:0005524]; metal ion binding [GO:0046872]; intracellular protein transmembrane transport [GO:0065002]; protein import [GO:0017038]; protein targeting [GO:0006605]
T1E_4418	yhhJ			2.06889	ATP-binding cassette (ABC) transporter complex [GO:0043190]; transmembrane transport [GO:0055085]
T1E_4419	rbbA		2.09419		ATP-binding cassette (ABC) transporter complex [GO:0043190]; ATP binding [GO:0005524]; ATPase-coupled transmembrane transporter activity [GO:0042626]
T1E_4420	yhiI		4.01565	3.93961
T1E_4447				2.15103	periplasmic space [GO:0042597]; polyamine binding [GO:0019808]; polyamine transport [GO:0015846]
T1E_4449		2.86282			integral component of membrane [GO:0016021]; plasma membrane [GO:0005886]; transmembrane transport [GO:0055085]
T1E_4450	potI	2.62778			integral component of membrane [GO:0016021]; plasma membrane [GO:0005886]; transferase activity [GO:0016740]; transmembrane transport [GO:0055085]
T1E_4456			3.60823		ABC-type sulfate transporter activity [GO:0015419]; sulfur compound binding [GO:1901681]
T1E_4459	cysW		2.69157		integral component of membrane [GO:0016021]; plasma membrane [GO:0005886]; ABC-type sulfate transporter activity [GO:0015419]
T1E_4536			3.21095		integral component of membrane [GO:0016021]; plasma membrane [GO:0005886]; transmembrane signaling receptor activity [GO:0004888]; chemotaxis [GO:0006935]; signal transduction [GO:0007165]
T1E_4624		2.46705	4.58962	5.3062	integral component of membrane [GO:0016021]
T1E_4631				2.04842	membrane [GO:0016020]; ligand-gated ion channel activity [GO:0015276]; amino acid transport [GO:0006865]
T1E_4632	yecS	2.24987			ATP-binding cassette (ABC) transporter complex [GO:0043190]; transmembrane transporter activity [GO:0022857]; amino acid transport [GO:0006865]
T1E_4633	yecC	2.28823			membrane [GO:0016020]; ABC-type amino acid transporter activity [GO:0015424]; ATP binding [GO:0005524]; ATPase-coupled transmembrane transporter activity [GO:0042626]
T1E_4952	lpxD			2.09404	N-acyltransferase activity [GO:0016410]; lipid A biosynthetic process [GO:0009245]
T1E_4955	lpxB			2.01529	lipid-A-disaccharide synthase activity [GO:0008915]; lipid A biosynthetic process [GO:0009245]
T1E_4657		2.2529			ATP binding [GO:0005524]; ATPase-coupled transmembrane transporter activity [GO:0042626]
T1E_4693	ydjN			2.0499	integral component of membrane [GO:0016021]; plasma membrane [GO:0005886]; symporter activity [GO:0015293]
T1E_4986			2.5994		phosphorelay signal transduction system [GO:0000160]; regulation of transcription, DNA-templated [GO:0006355]
T1E_5056				2.05434	phospholipid transport [GO:0015914]
T1E_5084			2.08571	2.36818	integral component of membrane [GO:0016021]; plasma membrane [GO:0005886]
T1E_5088	nolG		2.0046		integral component of membrane [GO:0016021]; transmembrane transporter activity [GO:0022857]
T1E_5149				3.78914	integral component of membrane [GO:0016021]; transmembrane transporter activity [GO:0022857]
T1E_5314			2.65555		integral component of membrane [GO:0016021]; transmembrane transporter activity [GO:0022857]
T1E_5365	ybbA		2.2861		ATP binding [GO:0005524]; ATPase-coupled transmembrane transporter activity [GO:0042626]
T1E_5372			4.16813	2.96515	integral component of membrane [GO:0016021]; signal transduction [GO:0007165]
T1E_5407				2.14645	integral component of membrane [GO:0016021]; plasma membrane [GO:0005886]
T1E_5470	shsT2	2.69222	2.73107		integral component of membrane [GO:0016021]; secondary active sulfate transmembrane transporter activity [GO:0008271]
T1E_5554		2.09177			integral component of membrane [GO:0016021]; transmembrane transport [GO:0055085]
T1E_5567			5.80236	2.38452	integral component of membrane [GO:0016021]; plasma membrane [GO:0005886]; ATP binding [GO:0005524]; ATPase-coupled cation transmembrane transporter activity [GO:0019829]; metal ion binding [GO:0046872]
T1E_5569			6.69187	4.12597
T1E_5571			3.76812	2.31127	integral component of membrane [GO:0016021]
T1E_5690	lspA			2.20362	integral component of membrane [GO:0016021]; plasma membrane [GO:0005886]; aspartic-type endopeptidase activity [GO:0004190]
Oxidoreductase activity
Gene identifier	Gene name	log2 fold change			Gene Ontology
		tCA	Styrene (g)	Styrene (g) + tCA
T1E_1466	adhP	4.77382	5.76366		oxidoreductase activity [GO:0016491]; zinc ion binding [GO:0008270]
T1E_4242		4.57066			oxidoreductase activity, acting on the aldehyde or oxo group of donors, NAD or NADP as acceptor [GO:0016620]
T1E_4244		5.10588			2 iron, 2 sulfur cluster binding [GO:0051537]; electron transfer activity [GO:0009055]; metal ion binding [GO:0046872]
T1E_4247	camA	5.2654			flavin adenine dinucleotide binding [GO:0050660]; oxidoreductase activity [GO:0016491]
Phosphate metabolism
Gene identifier	Gene name	log2 fold change			Gene Ontology
		tCA	Styrene (g)	Styrene (g) + tCA
T1E_4515	ppa		3.91634	4.38115	cytoplasm [GO:0005737]; inorganic diphosphatase activity [GO:0004427]; magnesium ion binding [GO:0000287]; phosphate-containing compound metabolic process [GO:0006796]
Propionate metabolism
Gene identifier	Gene name	log2 fold change			Gene Ontology
		tCA	Styrene (g)	Styrene (g) + tCA
T1E_0574	cat1		4.50297	5.02239	acetate CoA-transferase activity [GO:0008775]; acetyl-CoA hydrolase activity [GO:0003986]; acetate metabolic process [GO:0006083]; acetyl-CoA metabolic process [GO:0006084]; propionate metabolic process, methylcitrate cycle [GO:0019679]
T1E_5344	mmgE		2.45953		2 iron, 2 sulfur cluster binding [GO:0051537]; 2-methylcitrate dehydratase activity [GO:0047547]; propionate metabolic process, methylcitrate cycle [GO:0019679]
T1E_5345	yraM		3.86457	2.17987	isomerase activity [GO:0016853]; propionate catabolic process, 2-methylcitrate cycle [GO:0019629]
T1E_5346			4.72301	2.71597	aconitate hydratase activity [GO:0003994]; citrate dehydratase activity [GO:0047780]; iron-sulfur cluster binding [GO:0051536]; metal ion binding [GO:0046872]; propionate metabolic process, methylcitrate cycle [GO:0019679]
T1E_5348	prpB		5.22056	3.89518	magnesium ion binding [GO:0000287]; methylisocitrate lyase activity [GO:0046421]; propionate catabolic process, 2-methylcitrate cycle [GO:0019629]
Respiration
Gene identifier	Gene name	log2 fold change			Gene Ontology
		tCA	Styrene (g)	Styrene (g) + tCA
T1E_0664	lldD		2.89822	4.00337	plasma membrane [GO:0005886]; FMN binding [GO:0010181]; lactate dehydrogenase activity [GO:0004457]; lactate oxidation [GO:0019516]
T1E_0717	ccoN1	4.45889	4.16122	3.24722	integral component of membrane [GO:0016021]; plasma membrane respiratory chain complex IV [GO:0045278]; cytochrome-c oxidase activity [GO:0004129]; heme binding [GO:0020037]; metal ion binding [GO:0046872]; aerobic respiration [GO:0009060]; oxidative phosphorylation [GO:0006119]
T1E_0718	ccoO	5.83983	5.94168	4.94966	integral component of membrane [GO:0016021]; electron transfer activity [GO:0009055]; heme binding [GO:0020037]; metal ion binding [GO:0046872]
T1E_0719		5.80119	5.96473	5.08597	integral component of membrane [GO:0016021]
T1E_0720	ccoP	4.6636	4.50046	3.58366	integral component of membrane [GO:0016021]; plasma membrane [GO:0005886]; respirasome [GO:0070469]; electron transfer activity [GO:0009055]; heme binding [GO:0020037]; iron ion binding [GO:0005506]; ion transport [GO:0006811]; oxidative phosphorylation [GO:0006119]
T1E_0725	ccoG		2.17279		integral component of membrane [GO:0016021]; iron-sulfur cluster binding [GO:0051536]; metal ion binding [GO:0046872]
T1E_0824	cydB	2.25684			integral component of membrane [GO:0016021]; plasma membrane [GO:0005886]
T1E_0825	cydA	2.1459			cytochrome complex [GO:0070069]; integral component of membrane [GO:0016021]; plasma membrane [GO:0005886]; electron transfer activity [GO:0009055]; metal ion binding [GO:0046872]; aerobic electron transport chain [GO:0019646]
T1E_0835	mdaB		2.86925
T1E_0862	azoR2			2.62844	electron transfer activity [GO:0009055]; FMN binding [GO:0010181]; oxidoreductase activity, acting on NAD(P)H, NAD(P) as acceptor [GO:0016652]; oxidoreductase activity, acting on NAD(P)H, quinone or similar compound as acceptor [GO:0016655]
T1E_1009	yodB	2.02036	2.88113		integral component of membrane [GO:0016021]; plasma membrane [GO:0005886]; electron transfer activity [GO:0009055]; respiratory electron transport chain [GO:0022904]
T1E_1481			3.00486		periplasmic space [GO:0042597]; electron transfer activity [GO:0009055]; heme binding [GO:0020037]; iron ion binding [GO:0005506]
T1E_1482			3.42706		electron transfer activity [GO:0009055]; heme binding [GO:0020037]; metal ion binding [GO:0046872]
T1E_2089	ccmB			2.00121	integral component of membrane [GO:0016021]; plasma membrane [GO:0005886]; heme transmembrane transporter activity [GO:0015232]; cytochrome complex assembly [GO:0017004]
T1E_3487				4.35534	oxidoreductase activity [GO:0016491]
T1E_3997	ubiC			2.41953	cytoplasm [GO:0005737]; chorismate lyase activity [GO:0008813]; pyruvate biosynthetic process [GO:0042866]; ubiquinone biosynthetic process [GO:0006744]
T1E_4136	nuoM	2.61213	2.21677	2.8334	integral component of membrane [GO:0016021]; NADH dehydrogenase (ubiquinone) activity [GO:0008137]; ATP synthesis coupled electron transport [GO:0042773]
T1E_4137	nuoL	2.19823		2.07236	integral component of membrane [GO:0016021]; NADH dehydrogenase (ubiquinone) activity [GO:0008137]; ATP synthesis coupled electron transport [GO:0042773]
T1E_4138	nuoK	2.63927	3.28086	3.65199	integral component of membrane [GO:0016021]; plasma membrane [GO:0005886]; NADH dehydrogenase (quinone) activity [GO:0050136]; quinone binding [GO:0048038]; ATP synthesis coupled electron transport [GO:0042773]
T1E_4139	nuoJ	2.0119	2.16608	2.5121	integral component of membrane [GO:0016021]; plasma membrane [GO:0005886]; NADH dehydrogenase (ubiquinone) activity [GO:0008137]; quinone binding [GO:0048038]
T1E_4140	nuoI	3.51968	2.7854	3.23086	plasma membrane [GO:0005886]; 4 iron, 4 sulfur cluster binding [GO:0051539]; iron ion binding [GO:0005506]; NADH dehydrogenase (quinone) activity [GO:0050136]; quinone binding [GO:0048038]
T1E_4142	nuoG	2.53759			membrane [GO:0016020]; 2 iron, 2 sulfur cluster binding [GO:0051537]; 4 iron, 4 sulfur cluster binding [GO:0051539]; metal ion binding [GO:0046872]; NADH dehydrogenase (ubiquinone) activity [GO:0008137]; quinone binding [GO:0048038]; ATP synthesis coupled electron transport [GO:0042773]
T1E_4143	nuoF	2.00355			4 iron, 4 sulfur cluster binding [GO:0051539]; FMN binding [GO:0010181]; metal ion binding [GO:0046872]; NAD binding [GO:0051287]; NADH dehydrogenase (ubiquinone) activity [GO:0008137]; quinone binding [GO:0048038]
T1E_4145	nuoC			2.02064	NADH dehydrogenase complex [GO:0030964]; plasma membrane [GO:0005886]; NAD binding [GO:0051287]; NADH dehydrogenase (ubiquinone) activity [GO:0008137]; quinone binding [GO:0048038]
T1E_4252		5.39649			2 iron, 2 sulfur cluster binding [GO:0051537]; metal ion binding [GO:0046872]
T1E_4338	petB	2.8728	2.45416		integral component of membrane [GO:0016021]; respiratory chain complex III [GO:0045275]; metal ion binding [GO:0046872]; ubiquinol-cytochrome-c reductase activity [GO:0008121]; respiratory electron transport chain [GO:0022904]
T1E_4339	petC	2.64168	2.44599		integral component of membrane [GO:0016021]; electron transfer activity [GO:0009055]; heme binding [GO:0020037]; metal ion binding [GO:0046872]
T1E_4560	acpD		2.18859	4.90777	electron transfer activity [GO:0009055]; FMN binding [GO:0010181]; oxidoreductase activity, acting on NAD(P)H, NAD(P) as acceptor [GO:0016652]; oxidoreductase activity, acting on NAD(P)H, quinone or similar compound as acceptor [GO:0016655]
T1E_4592	cyoA	5.69513	5.1227	5.62574	integral component of membrane [GO:0016021]; plasma membrane [GO:0005886]; respirasome [GO:0070469]; copper ion binding [GO:0005507]; cytochrome o ubiquinol oxidase activity [GO:0008827]; cytochrome-c oxidase activity [GO:0004129]
T1E_4593	cyoB		6.17731		integral component of membrane [GO:0016021]; plasma membrane [GO:0005886]; respirasome [GO:0070469]; cytochrome bo3 ubiquinol oxidase activity [GO:0009486]; cytochrome-c oxidase activity [GO:0004129]; heme binding [GO:0020037]; oxidoreductase activity, acting on diphenols and related substances as donors, oxygen as acceptor [GO:0016682]; aerobic respiration [GO:0009060]
T1E_4594	cyoC	6.11443	4.64331	4.99808	integral component of membrane [GO:0016021]; plasma membrane [GO:0005886]; cytochrome o ubiquinol oxidase activity [GO:0008827]; cytochrome-c oxidase activity [GO:0004129]; aerobic electron transport chain [GO:0019646]
T1E_4595	cyoD	5.97575	4.86202	5.26498	integral component of membrane [GO:0016021]; plasma membrane [GO:0005886]; cytochrome o ubiquinol oxidase activity [GO:0008827]; electron transport coupled proton transport [GO:0015990]
T1E_4596	cyoE	4.87755	3.62058	3.76114	integral component of membrane [GO:0016021]; plasma membrane [GO:0005886]; protoheme IX farnesyltransferase activity [GO:0008495]; heme O biosynthetic process [GO:0048034]
T1E_4775	ctaG	2.10802			integral component of membrane [GO:0016021]; plasma membrane [GO:0005886]; copper ion binding [GO:0005507]
T1E_4776	ctaD	2.87149			integral component of membrane [GO:0016021]; plasma membrane [GO:0005886]; respiratory chain complex IV [GO:0045277]; cytochrome-c oxidase activity [GO:0004129]; heme binding [GO:0020037]; metal ion binding [GO:0046872]; aerobic respiration [GO:0009060]; electron transport coupled proton transport [GO:0015990]; oxidative phosphorylation [GO:0006119]
T1E_4938				3.5244	FMN binding [GO:0010181]; oxidoreductase activity [GO:0016491]
T1E_4995			3.03534	2.49253	electron transfer activity [GO:0009055]; FMN binding [GO:0010181]; NAD(P)H dehydrogenase (quinone) activity [GO:0003955]
T1E_5666	ubiE		2.00389		2-octaprenyl-6-methoxy-1,4-benzoquinone methylase activity [GO:0043333]; demethylmenaquinone methyltransferase activity [GO:0043770]; S-adenosylmethionine:2-demethylmenaquinol methyltransferase activity [GO:0102094]; S-adenosylmethionine:2-demethylmenaquinol-7 methyltransferase activity [GO:0102955]; S-adenosylmethionine:2-demethylquinol-8 methyltransferase activity [GO:0102027]; aerobic respirat…
T1E_5668	ubiB			2.02688	integral component of membrane [GO:0016021]; plasma membrane [GO:0005886]; ATP binding [GO:0005524]; protein kinase activity [GO:0004672]; regulation of ubiquinone biosynthetic process [GO:0010795]; ubiquinone biosynthetic process [GO:0006744]
Stress
Gene identifier	Gene name	log2 fold change			Gene Ontology
		tCA	Styrene (g)	Styrene (g) + tCA
T1E_0387	uspA	4.93734	6.33142	4.41011
T1E_0427	lpdG		3.75597	4.58821	cytoplasm [GO:0005737]; dihydrolipoyl dehydrogenase activity [GO:0004148]; flavin adenine dinucleotide binding [GO:0050660]; cell redox homeostasis [GO:0045454]
T1E_0524	yqjG			2.82614	glutathione transferase activity [GO:0004364]; glutathione metabolic process [GO:0006749]
T1E_0654	dnaK			2.89609	ATP binding [GO:0005524]; ATPase activity [GO:0016887]; unfolded protein binding [GO:0051082]; protein folding [GO:0006457]
T1E_0747	obgE			3.20008	cytoplasm [GO:0005737]; GTP binding [GO:0005525]; GTPase activity [GO:0003924]; magnesium ion binding [GO:0000287]; ribosome biogenesis [GO:0042254]
T1E_0798	clpB	3.47538	5.27195	3.86487	ATP binding [GO:0005524]; ATPase activity [GO:0016887]
T1E_0882	alkJ			3.47184	flavin adenine dinucleotide binding [GO:0050660]; oxidoreductase activity, acting on CH-OH group of donors [GO:0016614]
T1E_1226	sthA		2.99386	2.59122	cytoplasm [GO:0005737]; flavin adenine dinucleotide binding [GO:0050660]; NAD(P)+ transhydrogenase (B-specific) activity [GO:0003957]; cell redox homeostasis [GO:0045454]; NADP metabolic process [GO:0006739]
T1E_1583		2.38653		2.40495
T1E_1787			2.52268		peroxidase activity [GO:0004601]; peroxiredoxin activity [GO:0051920]
T1E_1888		4.59175	5.2539	4.7209
T1E_1925	sodB			2.61511	metal ion binding [GO:0046872]; superoxide dismutase activity [GO:0004784]
T1E_1930	xenB			5.70935	FMN binding [GO:0010181]; oxidoreductase activity [GO:0016491]
T1E_2100	trxB			5.23183	cytoplasm [GO:0005737]; thioredoxin-disulfide reductase activity [GO:0004791]; removal of superoxide radicals [GO:0019430]
T1E_2150	surA	2.2		2.46739	outer membrane-bounded periplasmic space [GO:0030288]; peptide binding [GO:0042277]; peptidyl-prolyl cis-trans isomerase activity [GO:0003755]; unfolded protein binding [GO:0051082]; Gram-negative-bacterium-type cell outer membrane assembly [GO:0043165]; maintenance of stationary phase [GO:0060274]; protein folding [GO:0006457]; protein stabilization [GO:0050821]
T1E_2275	tpx			2.2013	thioredoxin peroxidase activity [GO:0008379]
T1E_2387	htpG			2.52842	cytoplasm [GO:0005737]; ATP binding [GO:0005524]; ATPase activity [GO:0016887]; unfolded protein binding [GO:0051082]; protein folding [GO:0006457]
T1E_2745		4.44239	6.76818	2.94482
T1E_3152	xenA			7.74194	FMN binding [GO:0010181]; NADP binding [GO:0050661]; NADPH dehydrogenase activity [GO:0003959]
T1E_3204			2.25203	2.07883	peroxiredoxin activity [GO:0051920]
T1E_3479		2.85813	4.80562	4.12856	catalase activity [GO:0004096]; heme binding [GO:0020037]; metal ion binding [GO:0046872]; hydrogen peroxide catabolic process [GO:0042744]; response to oxidative stress [GO:0006979]
T1E_3573				6.24803	transferase activity [GO:0016740]; glutathione metabolic process [GO:0006749]
T1E_3849				2.80724	cytoplasm [GO:0005737]; electron transfer activity [GO:0009055]; protein disulfide oxidoreductase activity [GO:0015035]; cell redox homeostasis [GO:0045454]
T1E_3850			2.69916	4.0689	peroxidase activity [GO:0004601]; peroxiredoxin activity [GO:0051920]
T1E_3870				2.2282	peroxiredoxin activity [GO:0051920]
T1E_3946	lpd3		2.63582		cytoplasm [GO:0005737]; dihydrolipoyl dehydrogenase activity [GO:0004148]; flavin adenine dinucleotide binding [GO:0050660]; cell redox homeostasis [GO:0045454]
T1E_4366		2.1		3.2516	transferase activity [GO:0016740]; glutathione metabolic process [GO:0006749]
T1E_4380	groS			3.70688	cytoplasm [GO:0005737]; ATP binding [GO:0005524]; ATPase activity [GO:0016887]; protein folding [GO:0006457]
T1E_4381	groL			3.73353	cytoplasm [GO:0005737]; ATP binding [GO:0005524]; ATPase activity [GO:0016887]; unfolded protein binding [GO:0051082]; protein refolding [GO:0042026]
T1E_4718	tsaA	3.4451	2.98108	2.78601	peroxiredoxin activity [GO:0051920]
T1E_4951				2.71766	unfolded protein binding [GO:0051082]
T1E_5031	ygaF			2.19884	antioxidant activity [GO:0016209]; oxidoreductase activity [GO:0016491]
T1E_5238	ahpF		5.91706	5.83405	alkyl hydroperoxide reductase activity [GO:0008785]; flavin adenine dinucleotide binding [GO:0050660]; NAD binding [GO:0051287]; protein disulfide oxidoreductase activity [GO:0015035]; response to reactive oxygen species [GO:0000302]
T1E_5239	ahpC	3.5597	7.84623	7.53234	cytoplasm [GO:0005737]; alkylhydroperoxide reductase activity [GO:0102039]; peroxidase activity [GO:0004601]; peroxiredoxin activity [GO:0051920]; response to oxidative stress [GO:0006979]
T1E_5303			2.93713	2.6	electron transfer activity [GO:0009055]; heme binding [GO:0020037]; metal ion binding [GO:0046872]
T1E_5364	pl662			2.24706	lipase activity [GO:0016298]; lipid metabolic process [GO:0006629]
T1E_5378	ppiD			2.5	integral component of membrane [GO:0016021]; peptidyl-prolyl cis-trans isomerase activity [GO:0003755]
T1E_5564		3.65675	4.70841
T1E_5566		5.56813	7.27119	3.9304
T1E_5574		6.11573	8.89384	5.16133
T1E_5578		4.39658	5.51342	3.04186	response to antibiotic [GO:0046677]
T1E_5582		4.47406	6.25057	3.29019
T1E_5584		4.26653	6.14166	2.72796
T1E_5656	hslU			2.48296	HslUV protease complex [GO:0009376]; ATP binding [GO:0005524]; ATPase activity [GO:0016887]; peptidase activity [GO:0008233]; protein unfolding [GO:0043335]
T1E_5728	tolQ	2.75516			integral component of plasma membrane [GO:0005887]; bacteriocin transport [GO:0043213]; cell cycle [GO:0007049]; cell division [GO:0051301]
Sugar uptake/metabolism
Gene identifier	Gene name	log2 fold change			Gene Ontology
		tCA	Styrene (g)	Styrene (g) + tCA
T1E_0216	pykA	3.42947	3.58275	3.40145	ATP binding [GO:0005524]; kinase activity [GO:0016301]; magnesium ion binding [GO:0000287]; potassium ion binding [GO:0030955]; pyruvate kinase activity [GO:0004743]
T1E_0642	tpiA		2.83952	3.6666	cytoplasm [GO:0005737]; triose-phosphate isomerase activity [GO:0004807]; gluconeogenesis [GO:0006094]; glycolytic process [GO:0006096]
T1E_0643	glmM	2.74144	2.35207	2.19797	magnesium ion binding [GO:0000287]; phosphoglucosamine mutase activity [GO:0008966]; carbohydrate metabolic process [GO:0005975]
T1E_0663	glcA	4.19237	3.64368	4.32444	integral component of plasma membrane [GO:0005887]; lactate transmembrane transporter activity [GO:0015129]
T1E_1147	pgk			2.06478	cytoplasm [GO:0005737]; ATP binding [GO:0005524]; phosphoglycerate kinase activity [GO:0004618]; glycolytic process [GO:0006096]
T1E_1987	edd	2.63717	2.12332	3.28954	4 iron, 4 sulfur cluster binding [GO:0051539]; metal ion binding [GO:0046872]; phosphogluconate dehydratase activity [GO:0004456]; D-gluconate catabolic process [GO:0046177]; Entner-Doudoroff pathway through 6-phosphogluconate [GO:0009255]
T1E_1988	glk	3.02855	2.16664	3.44173	cytoplasm [GO:0005737]; ATP binding [GO:0005524]; glucokinase activity [GO:0004340]; glucose binding [GO:0005536]; glycolytic process [GO:0006096]
T1E_1991	yihS	2.19224	2.36463	2.72281	carbohydrate metabolic process [GO:0005975]
T1E_1993		3.88549			integral component of membrane [GO:0016021]; plasma membrane [GO:0005886]; transmembrane transport [GO:0055085]
T1E_1995	yurJ	5.09009	3.04083		ATP binding [GO:0005524]; ATPase-coupled transmembrane transporter activity [GO:0042626]
T1E_1996	oprB	4.29931	2.11464	3.28097	cell outer membrane [GO:0009279]; pore complex [GO:0046930]; porin activity [GO:0015288]; carbohydrate transport [GO:0008643]
T1E_1999	zwf	2.2861	2.88839	4.3843	glucose-6-phosphate dehydrogenase activity [GO:0004345]; NADP binding [GO:0050661]; glucose metabolic process [GO:0006006]; pentose-phosphate shunt [GO:0006098]
T1E_2000	pgl	3.45534	3.07402	4.62072	6-phosphogluconolactonase activity [GO:0017057]; carbohydrate metabolic process [GO:0005975]; pentose-phosphate shunt [GO:0006098]
T1E_2001	eda	2.86865	2.84146	4.24563	2-dehydro-3-deoxy-phosphogluconate aldolase activity [GO:0008675]
T1E_2137	gph	2.722	2.07655	2.05089	metal ion binding [GO:0046872]; phosphoglycolate phosphatase activity [GO:0008967]; carbohydrate metabolic process [GO:0005975]; glycolate biosynthetic process [GO:0046295]
T1E_3013	gph2	2.72774			metal ion binding [GO:0046872]; phosphatase activity [GO:0016791]; carbohydrate metabolic process [GO:0005975]
T1E_3529				2.4184	pyruvate dehydrogenase complex [GO:0045254]; dihydrolipoyllysine-residue acetyltransferase activity [GO:0004742]; glycolytic process [GO:0006096]
T1E_3587		4.11801
T1E_3872		4.60181	3.82686	3.40411	D-threo-aldose 1-dehydrogenase activity [GO:0047834]
T1E_3874		3.10354	2.60838		D-threo-aldose 1-dehydrogenase activity [GO:0047834]
T1E_4246	prpE			2.26163	propionate-CoA ligase activity [GO:0050218]; propionate catabolic process, 2-methylcitrate cycle [GO:0019629]
T1E_4253		5.78454			monosaccharide metabolic process [GO:0005996]
T1E_4343	gmhA			2.25704	cytoplasm [GO:0005737]; carbohydrate derivative binding [GO:0097367]; D-sedoheptulose 7-phosphate isomerase activity [GO:0008968]; zinc ion binding [GO:0008270]; carbohydrate metabolic process [GO:0005975]; D-glycero-D-manno-heptose 7-phosphate biosynthetic process [GO:2001061]
T1E_4963	eno		2.4087	2.62893	cell surface [GO:0009986]; extracellular region [GO:0005576]; phosphopyruvate hydratase complex [GO:0000015]; magnesium ion binding [GO:0000287]; phosphopyruvate hydratase activity [GO:0004634]; glycolytic process [GO:0006096]
T1E_5148				4.35059	NAD binding [GO:0051287]; oxidoreductase activity, acting on the CH-OH group of donors, NAD or NADP as acceptor [GO:0016616]
T1E_5345	yraM			2.17987	isomerase activity [GO:0016853]; propionate catabolic process, 2-methylcitrate cycle [GO:0019629]
T1E_5572		3.62177	5.06846	2.26785	aldehyde-lyase activity [GO:0016832]; carbohydrate metabolic process [GO:0005975]
Sulfur metabolism
Gene identifier	Gene name	log2 fold change			Gene Ontology
		tCA	Styrene (g)	Styrene (g) + tCA
T1E_0565	cysD		2.79481	3.7497	ATP binding [GO:0005524]; sulfate adenylyltransferase (ATP) activity [GO:0004781]; hydrogen sulfide biosynthetic process [GO:0070814]; sulfate assimilation [GO:0000103]; sulfate reduction [GO:0019419]
T1E_0566	cysN		2.90154	4.37971	adenylylsulfate kinase activity [GO:0004020]; ATP binding [GO:0005524]; GTP binding [GO:0005525]; GTPase activity [GO:0003924]; sulfate adenylyltransferase (ATP) activity [GO:0004781]; hydrogen sulfide biosynthetic process [GO:0070814]; sulfate assimilation [GO:0000103]
T1E_4456				3.8884	ABC-type sulfate transporter activity [GO:0015419]; sulfur compound binding [GO:1901681]
T1E_4458	cysT			2.15946	integral component of membrane [GO:0016021]; plasma membrane [GO:0005886]; ABC-type sulfate transporter activity [GO:0015419]
T1E_4459	cysW			2.95198	integral component of membrane [GO:0016021]; plasma membrane [GO:0005886]; ABC-type sulfate transporter activity [GO:0015419]
T1E_4460	cysA			2.29984	ATP-binding cassette (ABC) transporter complex [GO:0043190]; ABC-type sulfate transporter activity [GO:0015419]; ABC-type thiosulfate transporter activity [GO:0102025]; ATP binding [GO:0005524]
T1E_5310	nirA	3.01766	2.16321	2.47399	4 iron, 4 sulfur cluster binding [GO:0051539]; heme binding [GO:0020037]; metal ion binding [GO:0046872]; oxidoreductase activity [GO:0016491]
Transcription and translation
Gene identifier	Gene name	log2 fold change			Gene Ontology
		tCA	Styrene (g)	Styrene (g) + tCA
T1E_0020	lrhA			2.21231	DNA-binding transcription factor activity [GO:0003700]
T1E_0029	ydcR	2.29432			catalytic activity [GO:0003824]; DNA-binding transcription factor activity [GO:0003700]; pyridoxal phosphate binding [GO:0030170]; biosynthetic process [GO:0009058]
T1E_0272				2.1829	integral component of membrane [GO:0016021]; monooxygenase activity [GO:0004497]; regulation of gene expression [GO:0010468]
T1E_0349	birA			2.04292	ATP binding [GO:0005524]; biotin-[acetyl-CoA-carboxylase] ligase activity [GO:0004077]; DNA binding [GO:0003677]; protein biotinylation [GO:0009305]; regulation of transcription, DNA-templated [GO:0006355]
T1E_0383			3.32104		DNA binding [GO:0003677]; 3,4-dihydroxybenzoate metabolic process [GO:0046278]; positive regulation of transcription, DNA-templated [GO:0045893]
T1E_0797	clpB		3.95765		ATP binding [GO:0005524]; ATPase activity [GO:0016887]; transcription factor binding [GO:0008134]; regulation of transcription, DNA-templated [GO:0006355]
T1E_0876	pilR		2.74529	2.74869	ATP binding [GO:0005524]; sequence-specific DNA binding [GO:0043565]; transcription factor binding [GO:0008134]; regulation of transcription, DNA-templated [GO:0006355]
T1E_0881			2.36566		DNA-binding transcription factor activity [GO:0003700]
T1E_1045	alsR		2.74288		integral component of membrane [GO:0016021]; DNA-binding transcription factor activity [GO:0003700]
T1E_1071	yneJ		3.66483		DNA-binding transcription factor activity [GO:0003700]
T1E_1074				2.04182	DNA-binding transcription factor activity [GO:0003700]; sequence-specific DNA binding [GO:0043565]
T1E_1223	mfd			2.07335	cytoplasm [GO:0005737]; ATP binding [GO:0005524]; damaged DNA binding [GO:0003684]; hydrolase activity [GO:0016787]; regulation of transcription, DNA-templated [GO:0006355]; transcription-coupled nucleotide-excision repair, DNA damage recognition [GO:0000716]
T1E_1259			2.77081		DNA binding [GO:0003677]
T1E_1263			2.27701		DNA binding [GO:0003677]
T1E_1515			2.18396	2.6	DNA-binding transcription factor activity [GO:0003700]
T1E_1584		2.27444			DNA-binding transcription factor activity [GO:0003700]
T1E_1647				2.88351
T1E_1660			3.29288		DNA binding [GO:0003677]
T1E_1948			3.24637	2.3	DNA binding [GO:0003677]; DNA-binding transcription factor activity [GO:0003700]
T1E_1989	ompR			2.51994	DNA binding [GO:0003677]; phosphorelay signal transduction system [GO:0000160]; regulation of transcription, DNA-templated [GO:0006355]
T1E_2297		2.26682		2.4	DNA-binding transcription factor activity [GO:0003700]
T1E_2314		2.17125	3.4	4.8	DNA-binding transcription factor activity [GO:0003700]
T1E_2417			2.06243	2.4	DNA binding [GO:0003677]; DNA-binding transcription factor activity [GO:0003700]
T1E_2722	arsR			2.57106	DNA-binding transcription factor activity [GO:0003700]
T1E_2952				2.04364	zinc ion binding [GO:0008270]
T1E_3213			2.09361		DNA binding [GO:0003677]; phosphorelay signal transduction system [GO:0000160]; regulation of transcription, DNA-templated [GO:0006355]
T1E_3477	rpoA			2.60396	DNA binding [GO:0003677]; DNA-directed 5'-3' RNA polymerase activity [GO:0003899]; protein dimerization activity [GO:0046983]; transcription, DNA-templated [GO:0006351]
T1E_3516	nrdR			2.4648	ATP binding [GO:0005524]; DNA binding [GO:0003677]; zinc ion binding [GO:0008270]; negative regulation of transcription, DNA-templated [GO:0045892]
T1E_3639			2.67437	2.4	DNA-binding transcription factor activity [GO:0003700]
T1E_3756			3.4487		copper ion binding [GO:0005507]; DNA binding [GO:0003677]; DNA-binding transcription factor activity [GO:0003700]; positive regulation of transcription, DNA-templated [GO:0045893]
T1E_3788				2.2606	DNA-binding transcription factor activity [GO:0003700]
T1E_3859				2.47551
T1E_3932	srlR			2.54728	DNA binding [GO:0003677]; DNA-binding transcription factor activity [GO:0003700]
T1E_3973		2.10624			DNA-binding transcription factor activity [GO:0003700]; sequence-specific DNA binding [GO:0043565]
T1E_4027	phoP			2.49056	DNA binding [GO:0003677]; phosphorelay signal transduction system [GO:0000160]; regulation of transcription, DNA-templated [GO:0006355]
T1E_4254		5.72029		3.2	DNA binding [GO:0003677]
T1E_4589	norR		4.01723		ATP binding [GO:0005524]; sequence-specific DNA binding [GO:0043565]; transcription factor binding [GO:0008134]; regulation of transcription, DNA-templated [GO:0006355]
T1E_4731			2.28599		DNA-binding transcription factor activity [GO:0003700]
T1E_4843			2.4204	2.6	DNA binding [GO:0003677]; regulation of transcription, DNA-templated [GO:0006355]
T1E_4896			2.86338	2.2	DNA-binding transcription factor activity [GO:0003700]
T1E_4939			5.98531	5.5	DNA-binding transcription factor activity [GO:0003700]
T1E_4988	yeiE	2.91871	4.4	3	DNA-binding transcription factor activity [GO:0003700]
T1E_5206	gntR			2.91322	DNA binding [GO:0003677]; regulation of transcription, DNA-templated [GO:0006355]
T1E_5349			3.77264	3.1	DNA binding [GO:0003677]; DNA-binding transcription factor activity [GO:0003700]
T1E_5532			4.54041		DNA binding [GO:0003677]; regulation of transcription, DNA-templated [GO:0006355]
T1E_5557			3.03582	2.2	DNA-binding transcription factor activity [GO:0003700]
T1E_5585	btr	6.18211	6.9	5.4	DNA binding [GO:0003677]; regulation of transcription, DNA-templated [GO:0006355]
T1E_5723				2.49435	cytoplasm [GO:0005737]; DNA binding [GO:0003677]; regulation of transcription, DNA-templated [GO:0006355]
Urea cycle/nitrogen metabolism
Gene identifier	Gene name	log2 fold change			Gene Ontology
		tCA	Styrene (g)	Styrene (g) + tCA
T1E_0207	gltB	2.71534			3 iron, 4 sulfur cluster binding [GO:0051538]; glutamate synthase activity [GO:0015930]; metal ion binding [GO:0046872]; glutamate biosynthetic process [GO:0006537]; glutamine metabolic process [GO:0006541]
T1E_0283	nadB	2.22215		2.48757	cytoplasm [GO:0005737]; L-aspartate oxidase activity [GO:0008734]; L-aspartate:fumarate oxidoreductase activity [GO:0044318]; NAD biosynthetic process [GO:0009435]
T1E_0762	gdhA	2.33258			nucleotide binding [GO:0000166]; oxidoreductase activity, acting on the CH-NH2 group of donors, NAD or NADP as acceptor [GO:0016639]; cellular amino acid metabolic process [GO:0006520]
T1E_1976	arcC	3.46758	4.99399	2.18939	carbamate kinase activity [GO:0008804]; arginine metabolic process [GO:0006525]
T1E_1977	argI	5.00209	6.40353	2.99595	cytoplasm [GO:0005737]; amino acid binding [GO:0016597]; ornithine carbamoyltransferase activity [GO:0004585]
T1E_1978	arcA	4.90482	6.62467	3.1239	cytoplasm [GO:0005737]; arginine deiminase activity [GO:0016990]; arginine catabolic process to ornithine [GO:0019547]
T1E_1979	arcD	3.61041	5.65265	3.44263	integral component of plasma membrane [GO:0005887]; arginine:ornithine antiporter activity [GO:0043858]; arginine catabolic process [GO:0006527]
T1E_2506	glt	3.25542			glutamate synthase activity [GO:0015930]; glutamate biosynthetic process [GO:0006537]
T1E_4448	potG	2.4019			ATP-binding cassette (ABC) transporter complex [GO:0043190]; ABC-type polyamine transporter activity [GO:0015417]; ATP binding [GO:0005524]
Uncharacterized protein
Gene identifier	Gene name	log2 fold change			Gene Ontology
		tCA	Styrene (g)	Styrene (g) + tCA
T1E_0002			3.47297	4.072
T1E_0014	T1E_0014			3.34598
T1E_0015	ylbA		2.40317	2.69963	ureidoglycine aminohydrolase activity [GO:0071522]
T1E_0060			2.74662
T1E_0098	eamA		2.29123	2.24301	integral component of membrane [GO:0016021]
T1E_0168	yggT	2.30779	2.08488	2.51192	integral component of membrane [GO:0016021]
T1E_0275	tctC	2.29833		5.20391
T1E_0282	PKB_1409	2.30946		2.59832	integral component of membrane [GO:0016021]
T1E_0389	Q7S_22826			2.52179
T1E_0411			2.97512
T1E_0573			6.32094	5.59165
T1E_0581	T1E_0581			2.72911
T1E_0614	GT93_23920	2.0795			integral component of membrane [GO:0016021]; plasma membrane [GO:0005886]
T1E_0669	T1E_0669			2.78178
T1E_0679	ERS124361_07875			6.16987
T1E_0799	clpB		4.33231	3.02456
T1E_0948	PA3922	2.08701
T1E_0960	PSEEN0897			2.07862
T1E_0965	MT1_3646			2.10459
T1E_1139	T1E_1139			2.57095
T1E_1141	yqjC	2.10986	2.73774	3.04307
T1E_1171	G1E_00760	2.07165	2.14007	3.03934
T1E_1222	PSEEN3716			2.16015
T1E_1236			3.09285
T1E_1245			2.03866	2.40713
T1E_1264	T1E_1264			2.01436
T1E_1465			2.56943
T1E_1494	T1E_1494	2.05079
T1E_1514	XCC1189			2.29994
T1E_1564			4.10522		primary metabolic process [GO:0044238]; regulation of translation [GO:0006417]
T1E_1603	T1E_1603			2.20603
T1E_1604			2.57907	2.87378
T1E_1674			2.1636
T1E_1710	T1E_1710			2.09458
T1E_1877	T1E_1877	2.87179
T1E_1884	LK03_00475	3.57842	7.83419	4.93855	integral component of membrane [GO:0016021]
T1E_1908			2.91555	3.21657
T1E_1929			2.14811	2.39529	integral component of membrane [GO:0016021]
T1E_1975			2.57907
T1E_2027	PSEEN2386	4.85103	4.15182	5.39492
T1E_2028	trmK	2.32739		2.73058	tRNA (adenine-N1-)-methyltransferase activity [GO:0016429]
T1E_2101	T1E_2101	2.2846	5.98335	5.67767
T1E_2271	T1E_2271			2.23872
T1E_2345	T1E_2345			2.01216
T1E_2408	T1E_2408	2.27111		3.45322
T1E_2447	ALO50_200121			3.25434
T1E_2510	BRPE64_DCDS11710	3.60595	6.61335	3.82573
T1E_2513	PCH70_50220			6.18273
T1E_2514			2.01104	2.66587
T1E_2612	PFL_0581	2.63205	2.91527	3.45795	integral component of membrane [GO:0016021]
T1E_2647	T1E_2647			2.21681
T1E_2703	Rmet_5074			2.23331
T1E_2798	T1E_2798			2.26577
T1E_2821			2.49934
T1E_2863			2.5199		integral component of membrane [GO:0016021]
T1E_2886			2.34059
T1E_2902			2.51563
T1E_2916			3.0511
T1E_2919	T1E_2919			2.85044
T1E_2920			2.12009	3.34815
T1E_2921			2.50693	3.26571
T1E_2943	yedA	2.12718			integral component of membrane [GO:0016021]
T1E_2950	T1E_2950			2.19636
T1E_2951	T1E_2951	4.845	3.22104	5.34874
T1E_2958	T1E_2958	3.38652	2.30637	2.69492
T1E_2971	T1E_2971			3.61371
T1E_3044			2.38153	4.03812
T1E_3053	T1E_3053			2.00407
T1E_3054	T1E_3054			2.02945
T1E_3070			4.20749
T1E_3176			3.57708
T1E_3187			2.03665	2.30746
T1E_3193	T1E_3193			3.01059
T1E_3195			5.21329	6.0455
T1E_3196	bgla_1g25330	3.04342	7.28804	8.94964
T1E_3198	APL_1183	2.4828	6.30441	6.58919
T1E_3234	T1E_3234			2.1221
T1E_3240	T1E_3240			2.99704
T1E_3253			2.54328	3.22452
T1E_3273		5.29895	4.63976	6.59742
T1E_3406			2.55153
T1E_3485				2.20994
T1E_3554			3.80747	3.40121
T1E_3572			4.4493	5.25587
T1E_3580		2.05376		2.33887	integral component of membrane [GO:0016021]
T1E_3637			2.12298	2.0537	integral component of membrane [GO:0016021]
T1E_3701		2.77316		2.43157
T1E_3719		2.22945
T1E_3720		2.45869	2.6856		integral component of membrane [GO:0016021]
T1E_3841			3.86335	2.67529
T1E_3883				2.29581
T1E_3907			4.77547	5.09571
T1E_3930			3.43457	3.78395
T1E_4033			3.33209	4.09136
T1E_4034		2.12028	3.16803	3.86801
T1E_4036			2.79432	2.98335
T1E_4054				2.30895
T1E_4103		3.11444
T1E_4264			6.46839	6.15104
T1E_4379				3.97707
T1E_4455		2.2138	5.32184	5.45545
T1E_4457		2.54201	3.64076	3.5667
T1E_4545			3.51454	3.90055
T1E_4558			2.25496
T1E_4581			2.79142	3.75892
T1E_4634				2.47538
T1E_4740		2.18022
T1E_4811		2.05375		2.76638
T1E_4812		2.05489		3.42046
T1E_4994		2.74285	2.90517	2.30885	integral component of membrane [GO:0016021]
T1E_5034		3.25055	2.05284	2.9301
T1E_5082			3.99918	5.6882
T1E_5117			4.41294	5.28643
T1E_5146				2.82898
T1E_5291		2.83429		2.09234
T1E_5293		3.06353		2.06641
T1E_5304			3.02871	2.29642
T1E_5384		2.32145		2.76435
T1E_5490			2.33769
T1E_5546			3.5144	4.82049
T1E_5561			2.1965
T1E_5573		4.69314	6.96261	3.64222
T1E_5575			4.25911
T1E_5580		5.53584	7.07655	3.96205	integral component of membrane [GO:0016021]
T1E_5754			2.94372
Unknown function
Gene identifier	Gene name	Fold change			Gene Ontology
		tCA	Styrene (g)	Styrene (g) + tCA
T1E_0025			2.65134		hydroxymethylglutaryl-CoA lyase activity [GO:0004419]
T1E_0032	ygfF		2.47343	2.46594	oxidoreductase activity [GO:0016491]
T1E_0099				2.13618
T1E_0115	gapN	2.41007			oxidoreductase activity, acting on the aldehyde or oxo group of donors, NAD or NADP as acceptor [GO:0016620]
T1E_0140	glcD	2.52069			glycolate oxidase complex [GO:0009339]; FAD binding [GO:0071949]; glycolate oxidase activity [GO:0008891]
T1E_0164	yafL	2.92236		2.80453
T1E_0185	yibN			2.06288	integral component of membrane [GO:0016021]
T1E_0194			2.38385		betaine-aldehyde dehydrogenase activity [GO:0008802]; metal ion binding [GO:0046872]; glycine betaine biosynthetic process from choline [GO:0019285]
T1E_0215	mrcA		2.33985	2.63676	integral component of membrane [GO:0016021]
T1E_0300	cmoA	2.17999		2.67937	carboxyl- or carbamoyltransferase activity [GO:0016743]; methyltransferase activity [GO:0008168]; S-adenosyl-L-methionine binding [GO:1904047]; methylation [GO:0032259]; tRNA wobble uridine modification [GO:0002098]
T1E_0427	lpdG	5.28482			cytoplasm [GO:0005737]; dihydrolipoyl dehydrogenase activity [GO:0004148]; flavin adenine dinucleotide binding [GO:0050660]; cell redox homeostasis [GO:0045454]
T1E_0440				2.11102
T1E_0442	etfA	2.20649			electron transfer activity [GO:0009055]; flavin adenine dinucleotide binding [GO:0050660]
T1E_0443	etfB	2.57721	2.16893	2.30113	electron transfer activity [GO:0009055]
T1E_0466	ribC		2.00666	2.04939
T1E_0493	folC	2.20813			ATP binding [GO:0005524]; dihydrofolate synthase activity [GO:0008841]; metal ion binding [GO:0046872]; tetrahydrofolylpolyglutamate synthase activity [GO:0004326]; folic acid biosynthetic process [GO:0046656]; tetrahydrofolate biosynthetic process [GO:0046654]
T1E_0494	dedD	2.1582			integral component of membrane [GO:0016021]; peptidoglycan binding [GO:0042834]
T1E_0505	deaD	2.60029			cytoplasm [GO:0005737]; ATP binding [GO:0005524]; hydrolase activity [GO:0016787]; RNA binding [GO:0003723]; RNA helicase activity [GO:0003724]; cellular response to cold [GO:0070417]; ribosomal large subunit assembly [GO:0000027]; RNA catabolic process [GO:0006401]
T1E_0539	nudJ	2.0119	2.17036	2.83667	nucleoside-diphosphatase activity [GO:0017110]; nucleoside-triphosphatase activity [GO:0017111]; thiamine-diphosphatase activity [GO:0004787]
T1E_0543	ycfD			2.05794
T1E_0559	yhdW	3.1189
T1E_0565	cysD	2.01472			ATP binding [GO:0005524]; sulfate adenylyltransferase (ATP) activity [GO:0004781]; hydrogen sulfide biosynthetic process [GO:0070814]; sulfate assimilation [GO:0000103]; sulfate reduction [GO:0019419]
T1E_0590	ygdR		3.38529	2.28222	plasma membrane [GO:0005886]
T1E_0625	panB	2.31515		2.06858	cytoplasm [GO:0005737]; 3-methyl-2-oxobutanoate hydroxymethyltransferase activity [GO:0003864]; metal ion binding [GO:0046872]; methyltransferase activity [GO:0008168]; methylation [GO:0032259]; pantothenate biosynthetic process [GO:0015940]
T1E_0631			3.98469
T1E_0634	pnp	2.58416			cytoplasm [GO:0005737]; magnesium ion binding [GO:0000287]; polyribonucleotide nucleotidyltransferase activity [GO:0004654]; RNA binding [GO:0003723]; mRNA catabolic process [GO:0006402]; RNA processing [GO:0006396]
T1E_0638	infB	2.05007			cytoplasm [GO:0005737]; GTP binding [GO:0005525]; GTPase activity [GO:0003924]; translation initiation factor activity [GO:0003743]
T1E_0670				2.58751	ATP binding [GO:0005524]; ATPase activity [GO:0016887]
T1E_0673	hsdM			2.31309	site-specific DNA-methyltransferase (adenine-specific) activity [GO:0009007]
T1E_0674	hsdR	2.40212			ATP binding [GO:0005524]; DNA binding [GO:0003677]; helicase activity [GO:0004386]; type I site-specific deoxyribonuclease activity [GO:0009035]; DNA restriction-modification system [GO:0009307]
T1E_0675	hsdA	2.84093	2.11658		DNA binding [GO:0003677]; DNA modification [GO:0006304]
T1E_0676	hsdM1	2.33078			DNA binding [GO:0003677]; N-methyltransferase activity [GO:0008170]; site-specific DNA-methyltransferase (adenine-specific) activity [GO:0009007]; DNA restriction-modification system [GO:0009307]
T1E_0715			2.05715	2.34421	guanosine phosphorylase activity [GO:0047975]; purine-nucleoside phosphorylase activity [GO:0004731]; pyrimidine-nucleoside phosphorylase activity [GO:0016154]; thymidine phosphorylase activity [GO:0009032]; uridine phosphorylase activity [GO:0004850]
T1E_0716		2.44478	4.34548	2.6718	hydrolase activity [GO:0016787]
T1E_0730	hemN	4.24742	4.73076	4.23845	cytoplasm [GO:0005737]; 4 iron, 4 sulfur cluster binding [GO:0051539]; coproporphyrinogen dehydrogenase activity [GO:0051989]; coproporphyrinogen oxidase activity [GO:0004109]; metal ion binding [GO:0046872]; protoporphyrinogen IX biosynthetic process [GO:0006782]
T1E_0747			2.48123		cytoplasm [GO:0005737]; GTP binding [GO:0005525]; GTPase activity [GO:0003924]; magnesium ion binding [GO:0000287]; ribosome biogenesis [GO:0042254]
T1E_0751	phnA		2.18288	2.74466
T1E_0778	glnH			2.4763
T1E_0797	clpB	2.24159			ATP binding [GO:0005524]; ATPase activity [GO:0016887]; transcription factor binding [GO:0008134]; regulation of transcription, DNA-templated [GO:0006355]
T1E_0836			2.11198		monooxygenase activity [GO:0004497]
T1E_0845	arfA			2.45549	cell outer membrane [GO:0009279]; integral component of membrane [GO:0016021]
T1E_0868	yidC	2.29207			integral component of membrane [GO:0016021]; plasma membrane [GO:0005886]; membrane insertase activity [GO:0032977]; protein transport [GO:0015031]
T1E_0869	rnpA	2.27681	2.08279		ribonuclease P activity [GO:0004526]; tRNA binding [GO:0000049]; tRNA 5'-leader removal [GO:0001682]
T1E_0872	dnaN	2.05765			cytoplasm [GO:0005737]; DNA polymerase III complex [GO:0009360]; 3'-5' exonuclease activity [GO:0008408]; DNA binding [GO:0003677]; DNA-directed DNA polymerase activity [GO:0003887]; DNA replication [GO:0006260]
T1E_0874	gyrB	2.01157			chromosome [GO:0005694]; cytoplasm [GO:0005737]; ATP binding [GO:0005524]; DNA binding [GO:0003677]; DNA topoisomerase type II (double strand cut, ATP-hydrolyzing) activity [GO:0003918]; metal ion binding [GO:0046872]; DNA topological change [GO:0006265]; DNA-dependent DNA replication [GO:0006261]
T1E_0882			2.84891		flavin adenine dinucleotide binding [GO:0050660]; oxidoreductase activity, acting on CH-OH group of donors [GO:0016614]
T1E_0887	glyQ	2.17867			cytoplasm [GO:0005737]; ATP binding [GO:0005524]; glycine-tRNA ligase activity [GO:0004820]; glycyl-tRNA aminoacylation [GO:0006426]
T1E_1007	fadH	2.93982		2.39209	FMN binding [GO:0010181]; oxidoreductase activity [GO:0016491]
T1E_1036	tenA			2.64835	thiaminase activity [GO:0050334]; thiamine biosynthetic process [GO:0009228]; thiamine diphosphate biosynthetic process [GO:0009229]
T1E_1052	yhbW			2.62201	oxidoreductase activity, acting on paired donors, with incorporation or reduction of molecular oxygen [GO:0016705]
T1E_1072	yneI		5.53191	3.7381	aldehyde dehydrogenase [NAD(P)+] activity [GO:0004030]
T1E_1102	atoB			2.90697	3-oxoadipate CoA-transferase activity [GO:0047569]; beta-ketoadipate pathway [GO:0042952]
T1E_1133	ahcY	2.64476			cytoplasm [GO:0005737]; adenosylhomocysteinase activity [GO:0004013]; one-carbon metabolic process [GO:0006730]
T1E_1134	yciA		3.26506	2.11886	thiolester hydrolase activity [GO:0016790]
T1E_1145	tkt2	2.17635			metal ion binding [GO:0046872]; transketolase activity [GO:0004802]
T1E_1168	pglJ	3.36113	2.34702	3.45167	transferase activity, transferring glycosyl groups [GO:0016757]
T1E_1169		2.16301		2.1771
T1E_1170	epsC	2.09889		2.07971	integral component of membrane [GO:0016021]; N-acetylglucosaminylphosphatidylinositol deacetylase activity [GO:0000225]; GPI anchor biosynthetic process [GO:0006506]
T1E_1189	thiC			2.89944	4 iron, 4 sulfur cluster binding [GO:0051539]; carbon-carbon lyase activity [GO:0016830]; zinc ion binding [GO:0008270]; thiamine biosynthetic process [GO:0009228]; thiamine diphosphate biosynthetic process [GO:0009229]
T1E_1199	parC	2.48645		2.13674	chromosome [GO:0005694]; extrinsic component of plasma membrane [GO:0019897]; ATP binding [GO:0005524]; DNA binding [GO:0003677]; DNA topoisomerase type II (double strand cut, ATP-hydrolyzing) activity [GO:0003918]; chromosome segregation [GO:0007059]; DNA topological change [GO:0006265]
T1E_1221	ywqA	2.00479			ATP binding [GO:0005524]; nucleosome-dependent ATPase activity [GO:0070615]; protein serine/threonine kinase activity [GO:0004674]; zinc ion binding [GO:0008270]
T1E_1223	mfd	2.37345			cytoplasm [GO:0005737]; ATP binding [GO:0005524]; damaged DNA binding [GO:0003684]; hydrolase activity [GO:0016787]; regulation of transcription, DNA-templated [GO:0006355]; transcription-coupled nucleotide-excision repair, DNA damage recognition [GO:0000716]
T1E_1283	rne	2.18217			cytoplasm [GO:0005737]; cytoplasmic side of plasma membrane [GO:0009898]; endoribonuclease activity [GO:0004521]; magnesium ion binding [GO:0000287]; ribonuclease E activity [GO:0008995]; rRNA binding [GO:0019843]; tRNA binding [GO:0000049]; zinc ion binding [GO:0008270]; mRNA catabolic process [GO:0006402]; rRNA processing [GO:0006364]; tRNA processing [GO:0008033]
T1E_1490		2.64809	2.21154	2.51506
T1E_1491	msrC	2.23355
T1E_1526	ligI			2.4261	hydrolase activity [GO:0016787]
T1E_1532	acoB			3.04791	catalytic activity [GO:0003824]
T1E_1533	acoC			3.06707
T1E_1545				2.09765
T1E_1575	ghrB	3.97108	2.20427	3.60657	NAD binding [GO:0051287]; oxidoreductase activity, acting on the CH-OH group of donors, NAD or NADP as acceptor [GO:0016616]
T1E_1594			3.74066	3.42198
T1E_1606			2.06615		oxidoreductase activity [GO:0016491]
T1E_1648	yqjH			2.76606	oxidoreductase activity [GO:0016491]
T1E_1790	nrtA	2.39507
T1E_1841	dcd			2.15557	dCTP deaminase activity [GO:0008829]; nucleotide binding [GO:0000166]; dUMP biosynthetic process [GO:0006226]; dUTP biosynthetic process [GO:0006229]
T1E_1851		3.03737	2.33073		aminoacyl-tRNA ligase activity [GO:0004812]; nucleotide binding [GO:0000166]; tRNA binding [GO:0000049]
T1E_1853				2.20076
T1E_1871				2.07539
T1E_1897	regB	2.54817			integral component of membrane [GO:0016021]; phosphorelay sensor kinase activity [GO:0000155]
T1E_1930			5.69407		FMN binding [GO:0010181]; oxidoreductase activity [GO:0016491]
T1E_1935	rpoC	2.67516			DNA binding [GO:0003677]; DNA-directed 5'-3' RNA polymerase activity [GO:0003899]; magnesium ion binding [GO:0000287]; zinc ion binding [GO:0008270]; transcription, DNA-templated [GO:0006351]
T1E_1992	gtsA	4.59246	3.22065	3.65345
T1E_2029	yabJ_2	2.69479	2.81714	3.60392
T1E_2031	nbj	2.2242	3.24603	3.16417	sequence-specific DNA binding [GO:0043565]
T1E_2100	trxB	3.67423	5.52811		cytoplasm [GO:0005737]; thioredoxin-disulfide reductase activity [GO:0004791]; removal of superoxide radicals [GO:0019430]
T1E_2104			2.74522
T1E_2149	lptD	2.12395			cell outer membrane [GO:0009279]; Gram-negative-bacterium-type cell outer membrane assembly [GO:0043165]; lipopolysaccharide transport [GO:0015920]; response to organic substance [GO:0010033]
T1E_2151	pdxA	2.16066		2.51483	cytoplasm [GO:0005737]; 4-hydroxythreonine-4-phosphate dehydrogenase activity [GO:0050570]; cobalt ion binding [GO:0050897]; magnesium ion binding [GO:0000287]; NAD binding [GO:0051287]; zinc ion binding [GO:0008270]; pyridoxal phosphate biosynthetic process [GO:0042823]; pyridoxine biosynthetic process [GO:0008615]
T1E_2152	rsmA	2.10664			cytoplasm [GO:0005737]; 16S rRNA (adenine(1518)-N(6)/adenine(1519)-N(6))-dimethyltransferase activity [GO:0052908]; RNA binding [GO:0003723]
T1E_2171			2.18014		oxidoreductase activity [GO:0016491]
T1E_2185	acdB			2.66817	flavin adenine dinucleotide binding [GO:0050660]; oxidoreductase activity, acting on the CH-CH group of donors [GO:0016627]
T1E_2199			4.96681	3.66818	[protein-PII] uridylyltransferase activity [GO:0008773]
T1E_2200	dnaQ		3.85955	2.84171	exonuclease activity [GO:0004527]; nucleic acid binding [GO:0003676]
T1E_2246	minD	2.81659			ATP binding [GO:0005524]; ATPase activity [GO:0016887]
T1E_2248	htrB	2.19299			integral component of plasma membrane [GO:0005887]; lauroyltransferase activity [GO:0008913]; Kdo2-lipid A biosynthetic process [GO:0036104]; lipid A biosynthetic process [GO:0009245]; lipopolysaccharide biosynthetic process [GO:0009103]
T1E_2268	argT	2.52829
T1E_2352	BC1002_3075			2.1531
T1E_2400	alaS	2.04924			cytoplasm [GO:0005737]; alanine-tRNA ligase activity [GO:0004813]; ATP binding [GO:0005524]; tRNA binding [GO:0000049]; zinc ion binding [GO:0008270]; alanyl-tRNA aminoacylation [GO:0006419]
T1E_2524	artJ			2.53181
T1E_2560			2.4329
T1E_2567	pyrH	2.05558			cytoplasm [GO:0005737]; ATP binding [GO:0005524]; UMP kinase activity [GO:0033862]; 'de novo' CTP biosynthetic process [GO:0044210]
T1E_2570	cdsA	2.38751			integral component of membrane [GO:0016021]; phosphatidate cytidylyltransferase activity [GO:0004605]; CDP-diacylglycerol biosynthetic process [GO:0016024]
T1E_2571	dxr	2.52929			1-deoxy-D-xylulose-5-phosphate reductoisomerase activity [GO:0030604]; isomerase activity [GO:0016853]; metal ion binding [GO:0046872]; NADPH binding [GO:0070402]; isopentenyl diphosphate biosynthetic process, methylerythritol 4-phosphate pathway [GO:0019288]; terpenoid biosynthetic process [GO:0016114]
T1E_2596			2.6373		ATP binding [GO:0005524]; tRNA dimethylallyltransferase activity [GO:0052381]; tRNA processing [GO:0008033]
T1E_2599	hflK	2.3544		2.26566	integral component of membrane [GO:0016021]
T1E_2600	hflC	2.47936			integral component of membrane [GO:0016021]; regulation of peptidase activity [GO:0052547]
T1E_2603	tar	2.04893			integral component of membrane [GO:0016021]; transmembrane signaling receptor activity [GO:0004888]; chemotaxis [GO:0006935]; signal transduction [GO:0007165]
T1E_2616				2.08989
T1E_2620			4.44573	2.98822	AMP nucleosidase activity [GO:0008714]; cytokinin biosynthetic process [GO:0009691]
T1E_2630	sdh	2.27467	2.3034	2.7111	oxidoreductase activity [GO:0016491]
T1E_2678	qedA	2.6675			membrane [GO:0016020]; outer membrane-bounded periplasmic space [GO:0030288]; calcium ion binding [GO:0005509]; oxidoreductase activity, acting on CH-OH group of donors [GO:0016614]
T1E_2719	arsH		4.15135	4.43177	oxidoreductase activity [GO:0016491]
T1E_2720	arsC	2.2082	5.11193	5.29902	protein tyrosine phosphatase activity [GO:0004725]
T1E_2744	prs2	2.10346	3.69996		kinase activity [GO:0016301]; magnesium ion binding [GO:0000287]; ribose phosphate diphosphokinase activity [GO:0004749]; nucleoside metabolic process [GO:0009116]; nucleotide biosynthetic process [GO:0009165]
T1E_2767	pcd			2.39633	aldehyde dehydrogenase (NAD+) activity [GO:0004029]
T1E_2773	gmr_1	2.09331
T1E_2789			2.23141		oxidoreductase activity, acting on the aldehyde or oxo group of donors, NAD or NADP as acceptor [GO:0016620]
T1E_2790			2.99838
T1E_2839	ffh	2.0671			signal recognition particle [GO:0048500]; 7S RNA binding [GO:0008312]; GTP binding [GO:0005525]; GTPase activity [GO:0003924]; SRP-dependent cotranslational protein targeting to membrane [GO:0006614]
T1E_2841			2.35788		cytoplasm [GO:0005737]; ribosome [GO:0005840]; ribosome binding [GO:0043022]; ribosomal small subunit biogenesis [GO:0042274]; rRNA processing [GO:0006364]
T1E_2853	yfdE	2.19018			CoA-transferase activity [GO:0008410]
T1E_2855	recJ	2.52127			5'-3' exonuclease activity [GO:0008409]; nucleic acid binding [GO:0003676]; DNA recombination [GO:0006310]; DNA repair [GO:0006281]
T1E_2858	patD	2.22678			oxidoreductase activity, acting on the aldehyde or oxo group of donors, NAD or NADP as acceptor [GO:0016620]
T1E_2866	wspC	2.17679			S-adenosylmethionine-dependent methyltransferase activity [GO:0008757]; methylation [GO:0032259]
T1E_2925	adk	3.46092	4.04174	3.73984	cytoplasm [GO:0005737]; adenylate kinase activity [GO:0004017]; ATP binding [GO:0005524]; AMP salvage [GO:0044209]
T1E_2953	pyrC	2.89849	3.7275	3.02331
T1E_2954	dps	2.7872	4.33471	3.77375	ferric iron binding [GO:0008199]; oxidoreductase activity, acting on metal ions [GO:0016722]
T1E_2957	PA0959			2.31526	catalytic activity [GO:0003824]
T1E_2970	ompR	2.29187			DNA binding [GO:0003677]; phosphorelay signal transduction system [GO:0000160]; regulation of transcription, DNA-templated [GO:0006355]
T1E_2981			2.24383		FMN reductase activity [GO:0008752]; alkanesulfonate catabolic process [GO:0046306]
T1E_3014	ubiG	2.41283			2-polyprenyl-6-hydroxyphenol methylase activity [GO:0102208]; 2-polyprenyl-6-methoxy-1,4-benzoquinone methyltransferase activity [GO:0008425]; 3-demethylubiquinone-9 3-O-methyltransferase activity [GO:0008689]; methylation [GO:0032259]; ubiquinone biosynthetic process [GO:0006744]
T1E_3043			2.47764	3.4116	lyase activity [GO:0016829]
T1E_3045			2.60889	4.31825
T1E_3046	wecC		2.62245	4.90349	NAD binding [GO:0051287]; oxidoreductase activity, acting on the CH-CH group of donors, NAD or NADP as acceptor [GO:0016628]; oxidoreductase activity, acting on the CH-OH group of donors, NAD or NADP as acceptor [GO:0016616]; polysaccharide biosynthetic process [GO:0000271]
T1E_3047	rffE		2.50732	4.17672	UDP-N-acetylglucosamine 2-epimerase activity [GO:0008761]
T1E_3048	T1E_3048			2.35893	methyltransferase activity [GO:0008168]; methylation [GO:0032259]
T1E_3061	wbpZ			2.04138	transferase activity, transferring glycosyl groups [GO:0016757]
T1E_3072			2.7269		isomerase activity [GO:0016853]
T1E_3091				3.4036	catalytic activity [GO:0003824]; biosynthetic process [GO:0009058]
T1E_3131	rutE	2.02191	2.10534	2.56678	oxidoreductase activity [GO:0016491]
T1E_3152			8.0134		FMN binding [GO:0010181]; NADP binding [GO:0050661]; NADPH dehydrogenase activity [GO:0003959]
T1E_3157	algF	2.19136			periplasmic space [GO:0042597]; alginic acid biosynthetic process [GO:0042121]
T1E_3167			2.64322	2.04938	integral component of membrane [GO:0016021]; transferase activity [GO:0016740]
T1E_3192		2.66571
T1E_3203				2.01938
T1E_3236				2.16991	DNA binding [GO:0003677]
T1E_3251	sigX			2.59303	DNA binding [GO:0003677]; sigma factor activity [GO:0016987]; DNA-templated transcription, initiation [GO:0006352]
T1E_3346				3.44874
T1E_3431		2.11505
T1E_3432		2.14168			ATP binding [GO:0005524]
T1E_3433		2.14525
T1E_3441		2.75309	2.45913	2.50821	peptidoglycan binding [GO:0042834]
T1E_3451		2.10355			ribosome [GO:0005840]; structural constituent of ribosome [GO:0003735]; tRNA binding [GO:0000049]; translation [GO:0006412]
T1E_3477		2.7327			DNA binding [GO:0003677]; DNA-directed 5'-3' RNA polymerase activity [GO:0003899]; protein dimerization activity [GO:0046983]; transcription, DNA-templated [GO:0006351]
T1E_3486		4.53236			integral component of membrane [GO:0016021]; plasma membrane [GO:0005886]
T1E_3487		6.14757	3.10827		oxidoreductase activity [GO:0016491]
T1E_3506	ompW	4.77697	6.8396		host outer membrane [GO:0044384]; outer membrane [GO:0019867]
T1E_3507			2.06038	2.25821
T1E_3517		2.50813		2.20189	5-amino-6-(5-phosphoribosylamino)uracil reductase activity [GO:0008703]; diaminohydroxyphosphoribosylaminopyrimidine deaminase activity [GO:0008835]; NADP binding [GO:0050661]; zinc ion binding [GO:0008270]; riboflavin biosynthetic process [GO:0009231]
T1E_3518				2.69175
T1E_3519				2.41956	3,4-dihydroxy-2-butanone-4-phosphate synthase activity [GO:0008686]; magnesium ion binding [GO:0000287]; manganese ion binding [GO:0030145]; riboflavin biosynthetic process [GO:0009231]
T1E_3529		2.35853			pyruvate dehydrogenase complex [GO:0045254]; dihydrolipoyllysine-residue acetyltransferase activity [GO:0004742]; glycolytic process [GO:0006096]
T1E_3553		2.22343			division septum assembly [GO:0000917]
T1E_3586		4.31209			lyase activity [GO:0016829]
T1E_3652				2.3457
T1E_3682	mltB			2.51548
T1E_3700				2.23096	IMP cyclohydrolase activity [GO:0003937]; phosphoribosylaminoimidazolecarboxamide formyltransferase activity [GO:0004643]; 'de novo' IMP biosynthetic process [GO:0006189]
T1E_3708		2.42683			methyltransferase activity [GO:0008168]; cobalamin biosynthetic process [GO:0009236]; methylation [GO:0032259]
T1E_3709		3.27872		2.53515	precorrin-2 C20-methyltransferase activity [GO:0030788]; cobalamin biosynthetic process [GO:0009236]; methylation [GO:0032259]
T1E_3710		2.4831			precorrin-8X methylmutase activity [GO:0016993]; cobalamin biosynthetic process [GO:0009236]
T1E_3711		2.2772			4 iron, 4 sulfur cluster binding [GO:0051539]; heme binding [GO:0020037]; metal ion binding [GO:0046872]; oxidoreductase activity [GO:0016491]
T1E_3722		2.66182			integral component of membrane [GO:0016021]
T1E_3726		2.01375			acetyl-CoA carboxylase activity [GO:0003989]; ATP binding [GO:0005524]; biotin carboxylase activity [GO:0004075]; metal ion binding [GO:0046872]; fatty acid biosynthetic process [GO:0006633]; malonyl-CoA biosynthetic process [GO:2001295]
T1E_3844			2.43255	2.2903	monooxygenase activity [GO:0004497]
T1E_3859			2.93444
T1E_3860			4.07448		oxidoreductase activity [GO:0016491]
T1E_3861			2.45951	3.50554	oxidoreductase activity [GO:0016491]
T1E_3870		2.52083			peroxiredoxin activity [GO:0051920]
T1E_3871		2.94205
T1E_3873		2.98502	2.08948	2.41188	FMN binding [GO:0010181]
T1E_3874				2.50075	D-threo-aldose 1-dehydrogenase activity [GO:0047834]
T1E_3877		3.00043	3.1868
T1E_3960		2.09163			integral component of membrane [GO:0016021]
T1E_3965				2.03694	ATP binding [GO:0005524]; metal ion binding [GO:0046872]
T1E_3966		2.16578			oxaloacetate decarboxylase activity [GO:0008948]; sodium ion transport [GO:0006814]
T1E_3978				2.3018	5-(carboxyamino)imidazole ribonucleotide mutase activity [GO:0034023]; 'de novo' IMP biosynthetic process [GO:0006189]
T1E_4028			2.09386	4.48686
T1E_4035		4.24538	2.70937		ATP binding [GO:0005524]; ribonucleoside-diphosphate reductase activity, thioredoxin disulfide as acceptor [GO:0004748]; DNA replication [GO:0006260]
T1E_4037		2.70373			metal ion binding [GO:0046872]; ribonucleoside-diphosphate reductase activity, thioredoxin disulfide as acceptor [GO:0004748]; deoxyribonucleotide biosynthetic process [GO:0009263]; DNA replication [GO:0006260]
T1E_4070				2.44272
T1E_4158		2.31663			integral component of membrane [GO:0016021]; plasma membrane [GO:0005886]; protein transport [GO:0015031]
T1E_4173			2.61195	3.03238	cytoplasm [GO:0005737]; ATP binding [GO:0005524]; metal ion binding [GO:0046872]; nucleoside diphosphate kinase activity [GO:0004550]; CTP biosynthetic process [GO:0006241]; GTP biosynthetic process [GO:0006183]; UTP biosynthetic process [GO:0006228]
T1E_4179		2.04711		2.22203	integral component of membrane [GO:0016021]
T1E_4240		2.83238			hydrolase activity [GO:0016787]
T1E_4241		6.43479		3.35117	oxidoreductase activity [GO:0016491]
T1E_4244				2.06698	2 iron, 2 sulfur cluster binding [GO:0051537]; electron transfer activity [GO:0009055]; metal ion binding [GO:0046872]
T1E_4247				3.23126	flavin adenine dinucleotide binding [GO:0050660]; oxidoreductase activity [GO:0016491]
T1E_4251				2.9413	oxidoreductase activity [GO:0016491]
T1E_4252				2.62233	2 iron, 2 sulfur cluster binding [GO:0051537]; metal ion binding [GO:0046872]
T1E_4253				2.73644
T1E_4255		7.22108		4.33632	hydrolase activity [GO:0016787]
T1E_4256		6.53382			catalytic activity [GO:0003824]
T1E_4268	tobB		3.68746		2 iron, 2 sulfur cluster binding [GO:0051537]; dioxygenase activity [GO:0051213]; metal ion binding [GO:0046872]
T1E_4269	tobA		3.82847		dioxygenase activity [GO:0051213]; flavin adenine dinucleotide binding [GO:0050660]
T1E_4270	tobD		5.22431		oxidoreductase activity, acting on the CH-CH group of donors, NAD or NADP as acceptor [GO:0016628]
T1E_4272	tobG		4.62308		catalytic activity [GO:0003824]
T1E_4287			4.52268	4.05324	oxidoreductase activity [GO:0016491]; zinc ion binding [GO:0008270]
T1E_4313		2.65421			cytoplasm [GO:0005737]; ATP binding [GO:0005524]; cysteine-tRNA ligase activity [GO:0004817]; zinc ion binding [GO:0008270]; cysteinyl-tRNA aminoacylation [GO:0006423]
T1E_4331		2.05946			cytoplasm [GO:0005737]; ATP binding [GO:0005524]; tryptophan-tRNA ligase activity [GO:0004830]; tryptophanyl-tRNA aminoacylation [GO:0006436]
T1E_4359		2.31392			cell division site [GO:0032153]; integral component of plasma membrane [GO:0005887]; cell septum assembly [GO:0090529]; FtsZ-dependent cytokinesis [GO:0043093]
T1E_4360		2.02878			cell division site [GO:0032153]; cytoplasmic side of plasma membrane [GO:0009898]; FtsZ-dependent cytokinesis [GO:0043093]
T1E_4361		3.26526			cell division site [GO:0032153]; cytoplasm [GO:0005737]; GTP binding [GO:0005525]; GTPase activity [GO:0003924]; division septum assembly [GO:0000917]; FtsZ-dependent cytokinesis [GO:0043093]; protein polymerization [GO:0051258]
T1E_4381		2.82882			cytoplasm [GO:0005737]; ATP binding [GO:0005524]; ATPase activity [GO:0016887]; unfolded protein binding [GO:0051082]; protein refolding [GO:0042026]
T1E_4420		2.82406
T1E_4421				2.08233
T1E_4447		2.05258			periplasmic space [GO:0042597]; polyamine binding [GO:0019808]; polyamine transport [GO:0015846]
T1E_4463			3.01371	3.07183	membrane [GO:0016020]
T1E_4486			2.11222		integral component of plasma membrane [GO:0005887]; phosphatidylglycerol-prolipoprotein diacylglyceryl transferase activity [GO:0008961]; lipoprotein biosynthetic process [GO:0042158]
T1E_4523		2.48811		2.42479	oxidoreductase activity, acting on the aldehyde or oxo group of donors, NAD or NADP as acceptor [GO:0016620]
T1E_4561		2.42419		2.11734	oxidoreductase activity [GO:0016491]
T1E_4628		2.90458	2.70959	4.10474	dioxygenase activity [GO:0051213]
T1E_4631		2.56827			membrane [GO:0016020]; ligand-gated ion channel activity [GO:0015276]; amino acid transport [GO:0006865]
T1E_4710		2.00718			DNA polymerase III complex [GO:0009360]; DNA binding [GO:0003677]; DNA-directed DNA polymerase activity [GO:0003887]; DNA replication [GO:0006260]
T1E_4780				2.22675
T1E_4791				2.14384
T1E_4794		2.06165			4 iron, 4 sulfur cluster binding [GO:0051539]; flavin adenine dinucleotide binding [GO:0050660]; heme binding [GO:0020037]; metal ion binding [GO:0046872]; NADP binding [GO:0050661]; nitrite reductase [NAD(P)H] activity [GO:0008942]; nitrate assimilation [GO:0042128]
T1E_4832		3.38356			ATP binding [GO:0005524]
T1E_4852				2.42615
T1E_4914				2.1249
T1E_4915				2.28514
T1E_4931		2.36661			cytoplasm [GO:0005737]; glutamate-1-semialdehyde 2,1-aminomutase activity [GO:0042286]; pyridoxal phosphate binding [GO:0030170]; transaminase activity [GO:0008483]; protoporphyrinogen IX biosynthetic process [GO:0006782]
T1E_4938			3.89078		FMN binding [GO:0010181]; oxidoreductase activity [GO:0016491]
T1E_4951		2.42337			unfolded protein binding [GO:0051082]
T1E_4958		2.12285			acetyl-CoA carboxylase complex [GO:0009317]; acetyl-CoA carboxylase activity [GO:0003989]; ATP binding [GO:0005524]; carboxyl- or carbamoyltransferase activity [GO:0016743]; fatty acid biosynthetic process [GO:0006633]; malonyl-CoA biosynthetic process [GO:2001295]
T1E_4963		2.04717			cell surface [GO:0009986]; extracellular region [GO:0005576]; phosphopyruvate hydratase complex [GO:0000015]; magnesium ion binding [GO:0000287]; phosphopyruvate hydratase activity [GO:0004634]; glycolytic process [GO:0006096]
T1E_4970		2.10838			RNA binding [GO:0003723]; tRNA pseudouridine synthase activity [GO:0106029]; tRNA pseudouridine synthesis [GO:0031119]
T1E_4971				2.54284	cytoplasm [GO:0005737]; 5'-nucleotidase activity [GO:0008253]; metal ion binding [GO:0046872]; nucleotide binding [GO:0000166]
T1E_4972		2.39097			cytoplasm [GO:0005737]; protein-L-isoaspartate (D-aspartate) O-methyltransferase activity [GO:0004719]; protein repair [GO:0030091]
T1E_4976		2.12815			ATP binding [GO:0005524]; damaged DNA binding [GO:0003684]; mismatched DNA binding [GO:0030983]; mismatch repair [GO:0006298]
T1E_4987	dgkA		3.60951		integral component of membrane [GO:0016021]; plasma membrane [GO:0005886]; ATP binding [GO:0005524]; diacylglycerol kinase activity [GO:0004143]; metal ion binding [GO:0046872]; phosphatidic acid biosynthetic process [GO:0006654]
T1E_4995		2.93932			electron transfer activity [GO:0009055]; FMN binding [GO:0010181]; NAD(P)H dehydrogenase (quinone) activity [GO:0003955]
T1E_4996	yfgD	2.5205	3.35294	2.92968	arsenate reductase (glutaredoxin) activity [GO:0008794]
T1E_5005			2.25496		pyridoxal phosphate binding [GO:0030170]; transaminase activity [GO:0008483]
T1E_5053				2.766
T1E_5054		2.30519
T1E_5055		2.26804
T1E_5080			2.5224		cytoplasm [GO:0005737]; dTTP diphosphatase activity [GO:0036218]; NADH pyrophosphatase activity [GO:0035529]; UTP diphosphatase activity [GO:0036221]; nucleotide metabolic process [GO:0009117]
T1E_5084		2.7607			integral component of membrane [GO:0016021]; plasma membrane [GO:0005886]
T1E_5113				2.06451	integral component of membrane [GO:0016021]; hydrolase activity [GO:0016787]
T1E_5147				3.1307	nuclease activity [GO:0004518]
T1E_5150				2.44836	kinase activity [GO:0016301]; phosphotransferase activity, alcohol group as acceptor [GO:0016773]
T1E_5151				2.59198	isomerase activity [GO:0016853]
T1E_5153				3.59343	plasma membrane [GO:0005886]; electron transfer activity [GO:0009055]; heme binding [GO:0020037]; iron ion binding [GO:0005506]; oxidoreductase activity, acting on CH-OH group of donors [GO:0016614]
T1E_5154				3.57941	flavin adenine dinucleotide binding [GO:0050660]; oxidoreductase activity, acting on CH-OH group of donors [GO:0016614]
T1E_5155				2.91196
T1E_5195			3.19097	2.21986
T1E_5229			2.6141	3.09769	catalytic activity [GO:0003824]
T1E_5247	nfnB		3.21284	3.1462	oxidoreductase activity [GO:0016491]
T1E_5313			2.82927	2.66578	D-threo-aldose 1-dehydrogenase activity [GO:0047834]
T1E_5343		2.2193			cytosol [GO:0005829]; 2-methylisocitrate dehydratase activity [GO:0047456]; 4 iron, 4 sulfur cluster binding [GO:0051539]; aconitate hydratase activity [GO:0003994]; citrate dehydratase activity [GO:0047780]; metal ion binding [GO:0046872]; RNA binding [GO:0003723]; tricarboxylic acid cycle [GO:0006099]
T1E_5372		2.77272			integral component of membrane [GO:0016021]; signal transduction [GO:0007165]
T1E_5379	hypB		3.59739	4.38373	DNA binding [GO:0003677]
T1E_5404			2.67186
T1E_5471			2.13253		integral component of membrane [GO:0016021]
T1E_5487				2.55597
T1E_5533		2.07299			catalytic activity [GO:0003824]
T1E_5534		2.16337			NAD+ binding [GO:0070403]; oxidoreductase activity, acting on the CH-OH group of donors, NAD or NADP as acceptor [GO:0016616]; fatty acid metabolic process [GO:0006631]
T1E_5563		3.59778	4.36145	2.25464	transferase activity, transferring glycosyl groups [GO:0016757]; nucleoside metabolic process [GO:0009116]
T1E_5565		4.93381	6.74815	3.07991	kinase activity [GO:0016301]
T1E_5567		4.25736			integral component of membrane [GO:0016021]; plasma membrane [GO:0005886]; ATP binding [GO:0005524]; ATPase-coupled cation transmembrane transporter activity [GO:0019829]; metal ion binding [GO:0046872]
T1E_5568		4.18542	6.6241	2.61763
T1E_5569		5.88437
T1E_5571		2.90904			integral component of membrane [GO:0016021]
T1E_5579		4.43257	6.31773	3.62952	transferase activity, transferring glycosyl groups [GO:0016757]; nucleoside metabolic process [GO:0009116]
T1E_5581		5.19858	6.76725	3.7897
T1E_5586		3.56708	4.42549	3.51774	integral component of membrane [GO:0016021]; plasma membrane [GO:0005886]
T1E_5663			2.78593
T1E_5668		2.00432	2.05505		integral component of membrane [GO:0016021]; plasma membrane [GO:0005886]; ATP binding [GO:0005524]; protein kinase activity [GO:0004672]; regulation of ubiquinone biosynthetic process [GO:0010795]; ubiquinone biosynthetic process [GO:0006744]
T1E_5689		2.06903			cytoplasm [GO:0005737]; aminoacyl-tRNA editing activity [GO:0002161]; ATP binding [GO:0005524]; isoleucine-tRNA ligase activity [GO:0004822]; tRNA binding [GO:0000049]; zinc ion binding [GO:0008270]; isoleucyl-tRNA aminoacylation [GO:0006428]
T1E_5690		2.19322			integral component of membrane [GO:0016021]; plasma membrane [GO:0005886]; aspartic-type endopeptidase activity [GO:0004190]
T1E_5701				3.63815	ATP binding [GO:0005524]; ATPase activity [GO:0016887]; GTP binding [GO:0005525]; ribosomal large subunit binding [GO:0043023]; ribosome binding [GO:0043022]
T1E_5703				3.00306
T1E_5722		2.05998			cytoplasm [GO:0005737]; aspartate-tRNA ligase activity [GO:0004815]; aspartate-tRNA(Asn) ligase activity [GO:0050560]; ATP binding [GO:0005524]; nucleic acid binding [GO:0003676]; aspartyl-tRNA aminoacylation [GO:0006422]
T1E_5727				2.65559	thiolester hydrolase activity [GO:0016790]
T1E_5731		2.29726			periplasmic space [GO:0042597]; cell cycle [GO:0007049]; cell division [GO:0051301]; protein import [GO:0017038]
