# Supplementary material for: Insights into the susceptibility of Pseudomonas putida to industrially relevant aromatic hydrocarbons that it can synthesize from sugars
Source: Microb Cell Fact. 2023 Feb 2;22:22. doi: 10.1186/s12934-023-02028-y (PMC9893694; doi:10.1186/s12934-023-02028-y)
Supplement: Supplementary file 7 — Additional file 7: Table S4. Genes downregulated two-fold or more in response to trans-cinnamic acid (tCA), styrene supplied through the gas phase (Styrene (g)), or both compounds (tCA + Styrene (g)). [file 12934_2023_2028_MOESM7_ESM.xlsx]

## Sheet: log2_fold_change<-2
Amino acid and protein biosynthesis
Gene identifier	Gene name	log2 fold change			Gene Ontology
		tCA	Styrene (g)	Styrene (g) + tCA
T1E_0395	dapA	-2.6129			cytoplasm [GO:0005737]; 4-hydroxy-tetrahydrodipicolinate synthase activity [GO:0008840]; diaminopimelate biosynthetic process [GO:0019877]; lysine biosynthetic process via diaminopimelate [GO:0009089]
T1E_0533	infA	-3.36217			cytoplasm [GO:0005737]; ribosome binding [GO:0043022]; rRNA binding [GO:0019843]; translation initiation factor activity [GO:0003743]
T1E_0761	greA	-2.15093		-2.07844	DNA binding [GO:0003677]; RNA polymerase binding [GO:0070063]; translation elongation factor activity [GO:0003746]; regulation of DNA-templated transcription, elongation [GO:0032784]
T1E_2012	tadA			-2.71546	tRNA-specific adenosine-34 deaminase activity [GO:0052717]; zinc ion binding [GO:0008270]; tRNA wobble adenosine to inosine editing [GO:0002100]
T1E_2407	argD		-3.0382		cytoplasm [GO:0005737]; N2-acetyl-L-ornithine:2-oxoglutarate 5-aminotransferase activity [GO:0003992]; pyridoxal phosphate binding [GO:0030170]; arginine biosynthetic process [GO:0006526]
T1E_2536	hisB	-2.77937			cytoplasm [GO:0005737]; imidazoleglycerol-phosphate dehydratase activity [GO:0004424]; histidine biosynthetic process [GO:0000105]
T1E_3113	lpxO2	-2.19584			integral component of membrane [GO:0016021]; peptidyl-amino acid modification [GO:0018193]
T1E_4652				-3.473	aminoacyl-tRNA editing activity [GO:0002161]; aminoacyl-tRNA ligase activity [GO:0004812]
T1E_5237	tyrS		-2.10726		cytoplasm [GO:0005737]; ATP binding [GO:0005524]; RNA binding [GO:0003723]; tyrosine-tRNA ligase activity [GO:0004831]; tyrosyl-tRNA aminoacylation [GO:0006437]
Amino acid, peptide and protein metabolic process
Gene identifier	Gene name	log2 fold change			Gene Ontology
		tCA	Styrene (g)	Styrene (g) + tCA
T1E_0070			-2.23958		glutamate dehydrogenase (NAD+) activity [GO:0004352]; glutamate catabolic process to 2-oxoglutarate [GO:0019551]
T1E_0122				-2.70077	4-hydroxyphenylpyruvate dioxygenase activity [GO:0003868]; metal ion binding [GO:0046872]; aromatic amino acid family metabolic process [GO:0009072]
T1E_0324	ysdC	-2.22187			aminopeptidase activity [GO:0004177]; metal ion binding [GO:0046872]; metallopeptidase activity [GO:0008237]
T1E_0532	bpt	-2.34572		-2.32481	cytoplasm [GO:0005737]; arginyltransferase activity [GO:0004057]; leucyltransferase activity [GO:0008914]; ubiquitin-dependent protein catabolic process via the N-end rule pathway [GO:0071596]
T1E_0534	clpA	-2.15183	-2.35495	-2.78982	ATP binding [GO:0005524]; ATPase activity [GO:0016887]; peptidase activity [GO:0008233]; protein unfolding [GO:0043335]
T1E_0535	clpS	-2.44564		-2.0296	peptidase activity [GO:0008233]; protein catabolic process [GO:0030163]
T1E_1352				-2.83872	integral component of membrane [GO:0016021]
T1E_1560	leudh	-2.13042	-2.75093	-3.4018	nucleotide binding [GO:0000166]; oxidoreductase activity, acting on the CH-NH2 group of donors, NAD or NADP as acceptor [GO:0016639]; cellular amino acid metabolic process [GO:0006520]
T1E_1646	ebA3423	-2.68593	-3.1653	-3.41994	integral component of membrane [GO:0016021]; carboxypeptidase activity [GO:0004180]; transferase activity, transferring glycosyl groups [GO:0016757]
T1E_2178	dpf-6	-2.0718	-2.63558	-2.3425	serine-type peptidase activity [GO:0008236]; proteolysis [GO:0006508]
T1E_2401	astE		-2.38185		hydrolase activity, acting on ester bonds [GO:0016788]; succinylglutamate desuccinylase activity [GO:0009017]; zinc ion binding [GO:0008270]; arginine catabolic process to glutamate [GO:0019544]; arginine catabolic process to succinate [GO:0019545]
T1E_2404	astD	-2.30955	-2.81598		succinylglutamate-semialdehyde dehydrogenase activity [GO:0043824]; arginine catabolic process to glutamate [GO:0019544]; arginine catabolic process to succinate [GO:0019545]
T1E_2405	aruG	-2.20683	-3.34515		arginine N-succinyltransferase activity [GO:0008791]; arginine catabolic process [GO:0006527]
T1E_2406	aruF	-2.64682	-2.29525		arginine N-succinyltransferase activity [GO:0008791]; arginine catabolic process [GO:0006527]
T1E_2484	hutG	-2.95546	-3.01479	-3.49688	hydrolase activity [GO:0016787]
T1E_2485	hutI	-2.6368	-2.95589	-3.4503	cytoplasm [GO:0005737]; imidazolonepropionase activity [GO:0050480]; iron ion binding [GO:0005506]; zinc ion binding [GO:0008270]; histidine catabolic process to glutamate and formamide [GO:0019556]; histidine catabolic process to glutamate and formate [GO:0019557]
T1E_2487	hutH	-3.76738	-2.26597	-3.63353	cytoplasm [GO:0005737]; histidine ammonia-lyase activity [GO:0004397]; histidine catabolic process to glutamate and formamide [GO:0019556]; histidine catabolic process to glutamate and formate [GO:0019557]
T1E_2488	hutU	-5.76654	-4.22809	-5.71129	cytoplasm [GO:0005737]; urocanate hydratase activity [GO:0016153]; histidine catabolic process to glutamate and formamide [GO:0019556]; histidine catabolic process to glutamate and formate [GO:0019557]
T1E_2556		-3.85099	-3.11492	-4.906	metallodipeptidase activity [GO:0070573]; proteolysis [GO:0006508]
T1E_2668		-4.86373			phosphorelay sensor kinase activity [GO:0000155]
T1E_2687		-2.09519			phosphorelay sensor kinase activity [GO:0000155]
T1E_3207		-3.14834	-3.36519		cystathionine beta-lyase activity [GO:0004121]; pyridoxal phosphate binding [GO:0030170]; transsulfuration [GO:0019346]
T1E_3746		-2.1442	-2.52738	-2.79195	integral component of membrane [GO:0016021]; aspartic-type endopeptidase activity [GO:0004190]
T1E_3826				-2.75189	peptidase activity [GO:0008233]; single-stranded DNA binding [GO:0003697]; cellular response to DNA damage stimulus [GO:0006974]; protein-DNA covalent cross-linking [GO:0018142]
T1E_4057	phhA	-4.97084	-3.81664	-5.66804	iron ion binding [GO:0005506]; phenylalanine 4-monooxygenase activity [GO:0004505]; L-phenylalanine catabolic process [GO:0006559]
T1E_4058	phhB	-5.7706	-5.21749		4-alpha-hydroxytetrahydrobiopterin dehydratase activity [GO:0008124]; tetrahydrobiopterin biosynthetic process [GO:0006729]
T1E_4435	gcvP		-2.07966		glycine dehydrogenase (decarboxylating) activity [GO:0004375]; glycine decarboxylation via glycine cleavage system [GO:0019464]
T1E_4880		-2.45007			amino-acid racemase activity [GO:0047661]; nitrogen compound metabolic process [GO:0006807]
T1E_4881		-2.16892			transferase activity [GO:0016740]; glutamine metabolic process [GO:0006541]
T1E_5432	folE2	-2.31379			GTP cyclohydrolase I activity [GO:0003934]; 7,8-dihydroneopterin 3'-triphosphate biosynthetic process [GO:0035998]
T1E_5590				-4.11858	catalytic activity [GO:0003824]; phenylacetate catabolic process [GO:0010124]
Cell adhesion
Gene identifier	Gene name	log2 fold change			Gene Ontology
		tCA	Styrene (g)	Styrene (g) + tCA
T1E_0787	pilA		-2.04133	-2.07315	integral component of membrane [GO:0016021]; pilus [GO:0009289]; type II protein secretion system complex [GO:0015627]; cell adhesion [GO:0007155]; protein secretion by the type II secretion system [GO:0015628]
Cell motility
Gene identifier	Gene name	log2 fold change			Gene Ontology
		tCA	Styrene (g)	Styrene (g) + tCA
T1E_0218			-2.48392	-3.34427	cyclic-di-GMP binding [GO:0035438]
T1E_2411	flhA	-2.5649			integral component of membrane [GO:0016021]; protein secretion [GO:0009306]
T1E_5094	flgN	-2.16116	-2.68478	-2.63819	bacterial-type flagellum assembly [GO:0044780]
T1E_5095	ycgR	-2.20924	-2.08794		bacterial-type flagellum basal body [GO:0009425]; cyclic-di-GMP binding [GO:0035438]; bacterial-type flagellum-dependent cell motility [GO:0071973]; regulation of bacterial-type flagellum-dependent cell motility by regulation of motor speed [GO:0071945]
Cell shape
Gene identifier	Gene name	log2 fold change			Gene Ontology
		tCA	Styrene (g)	Styrene (g) + tCA
T1E_2134	msrP	-2.72632		-2.5909	periplasmic space [GO:0042597]; metal ion binding [GO:0046872]; molybdopterin cofactor binding [GO:0043546]; oxidoreductase activity, acting on a sulfur group of donors, quinone or similar compound as acceptor [GO:0016672]; protein repair [GO:0030091]
T1E_2416	ddlA	-2.15619			ATP binding [GO:0005524]; D-alanine-D-alanine ligase activity [GO:0008716]; metal ion binding [GO:0046872]; peptidoglycan biosynthetic process [GO:0009252]; regulation of cell shape [GO:0008360]
T1E_2829		-2.39592			transferase activity [GO:0016740]; peptidoglycan biosynthetic process [GO:0009252]
T1E_3335	pqiA		-2.97631	-3.29813	integral component of membrane [GO:0016021]
T1E_3336			-2.43525	-2.67426	integral component of membrane [GO:0016021]
T1E_3898	pbpG	-2.51363	-3.33921	-3.51648	serine-type D-Ala-D-Ala carboxypeptidase activity [GO:0009002]; cell wall organization [GO:0071555]; peptidoglycan biosynthetic process [GO:0009252]; regulation of cell shape [GO:0008360]
T1E_5362	erfK	-4.3382	-3.40752		transferase activity [GO:0016740]; peptidoglycan biosynthetic process [GO:0009252]
Cell wall hydrolase
Gene identifier	Gene name	log2 fold change			Gene Ontology
		tCA	Styrene (g)	Styrene (g) + tCA
T1E_2134	msrP	-2.72632			periplasmic space [GO:0042597]; metal ion binding [GO:0046872]; molybdopterin cofactor binding [GO:0043546]; oxidoreductase activity, acting on a sulfur group of donors, quinone or similar compound as acceptor [GO:0016672]; protein repair [GO:0030091]
Efflux pump
Gene identifier	Gene name	log2 fold change			Gene Ontology
		tCA	Styrene (g)	Styrene (g) + tCA
T1E_2771			-3.86389	-2.06474
T1E_3612		-2.26656	-2.06794	-2.47568	plasma membrane [GO:0005886]; transmembrane transporter activity [GO:0022857]
T1E_4279	ttgF	-2.10272			cell outer membrane [GO:0009279]; integral component of membrane [GO:0016021]; efflux transmembrane transporter activity [GO:0015562]
T1E_5710			-2.3151	-3.03002	integral component of membrane [GO:0016021]; solute:proton antiporter activity [GO:0015299]
Gluconeogenesis
Gene identifier	Gene name	log2 fold change			Gene Ontology
		tCA	Styrene (g)	Styrene (g) + tCA
T1E_1963		-2.1792	-2.34918	-2.4309	4 iron, 4 sulfur cluster binding [GO:0051539]; L-serine ammonia-lyase activity [GO:0003941]; metal ion binding [GO:0046872]; gluconeogenesis [GO:0006094]
Glyoxylate metabolic process
Gene identifier	Gene name	log2 fold change			Gene Ontology
		tCA	Styrene (g)	Styrene (g) + tCA
T1E_1253	ttdA		-3.70598	-3.69561	4 iron, 4 sulfur cluster binding [GO:0051539]; lyase activity [GO:0016829]; metal ion binding [GO:0046872]
T1E_1252	ttdB		-3.38444	-2.96692	hydro-lyase activity [GO:0016836]
Krebs cycle
Gene identifier	Gene name	log2 fold change			Gene Ontology
		tCA	Styrene (g)	Styrene (g) + tCA
T1E_0964	mqo	-2.01729			integral component of membrane [GO:0016021]; malate dehydrogenase (menaquinone) activity [GO:0052589]; malate dehydrogenase (quinone) activity [GO:0008924]; tricarboxylic acid cycle [GO:0006099]
Lipid metabolic process
Gene identifier	Gene name	log2 fold change			Gene Ontology
		tCA	Styrene (g)	Styrene (g) + tCA
T1E_2188	bioC		-2.01221		carboxyl-O-methyltransferase activity [GO:0010340]; malonyl-CoA methyltransferase activity [GO:0102130]; biotin biosynthetic process [GO:0009102]; methylation [GO:0032259]
T1E_2212			-2.61193	-2.45199
T1E_2427	acsA2		-2.44564	-2.73066	acetoacetate-CoA ligase activity [GO:0030729]; lipid metabolic process [GO:0006629]
T1E_5591				-3.52143	3-hydroxybutyryl-CoA dehydrogenase activity [GO:0008691]; NAD+ binding [GO:0070403]; fatty acid metabolic process [GO:0006631]; phenylacetate catabolic process [GO:0010124]
Membrane component
Gene identifier	Gene name	log2 fold change			Gene Ontology
		tCA	Styrene (g)	Styrene (g) + tCA
T1E_0080	ygfU	-2.47451		-2.56216	integral component of membrane [GO:0016021]; transmembrane transporter activity [GO:0022857]; nucleobase transport [GO:0015851]
T1E_0235	kgtP			-2.29878	integral component of membrane [GO:0016021]; transmembrane transporter activity [GO:0022857]
T1E_0240		-2.58754	-2.79449		integral component of membrane [GO:0016021]
T1E_0320		-2.52367			integral component of membrane [GO:0016021]; transmembrane transport [GO:0055085]
T1E_0321		-2.25073			phosphorelay signal transduction system [GO:0000160]
T1E_0341		-2.22995	-2.82843	-3.59617	ATP-binding cassette (ABC) transporter complex [GO:0043190]; ATP binding [GO:0005524]; ATPase-coupled transmembrane transporter activity [GO:0042626]
T1E_0342	potC		-2.41271	-2.63829	integral component of membrane [GO:0016021]; plasma membrane [GO:0005886]; transmembrane transport [GO:0055085]
T1E_0343	potH		-2.00003	-3.05951	integral component of membrane [GO:0016021]; plasma membrane [GO:0005886]; transmembrane transport [GO:0055085]
T1E_0464		-2.056			oxidoreductase activity [GO:0016491]
T1E_0633		-5.79952	-5.04665	-5.26859
T1E_0710		-2.49154			ATP binding [GO:0005524]
T1E_0816				-2.13197	integral component of membrane [GO:0016021]; transmembrane transporter activity [GO:0022857]; nucleobase transport [GO:0015851]
T1E_0840			-2.5214	-2.35477	integral component of membrane [GO:0016021]; cation transmembrane transporter activity [GO:0008324]
T1E_0929	gudP		-2.73475	-2.39187	integral component of membrane [GO:0016021]; transmembrane transporter activity [GO:0022857]
T1E_1068	fhuA	-2.17285	-2.26013	-2.21324	cell outer membrane [GO:0009279]; siderophore uptake transmembrane transporter activity [GO:0015344]; signaling receptor activity [GO:0038023]; iron ion homeostasis [GO:0055072]
T1E_1089			-2.35504	-2.39521	transferase activity [GO:0016740]; lipid A biosynthetic process [GO:0009245]
T1E_1098				-2.70193	membrane [GO:0016020]; polysaccharide transmembrane transporter activity [GO:0015159]
T1E_1159	hsrA			-2.0263	integral component of membrane [GO:0016021]; transmembrane transporter activity [GO:0022857]
T1E_1254	dctA	-3.44128	-3.71788	-4.08665	integral component of membrane [GO:0016021]; plasma membrane [GO:0005886]; symporter activity [GO:0015293]; dicarboxylic acid transport [GO:0006835]
T1E_1628		-2.39297			integral component of membrane [GO:0016021]; type II protein secretion system complex [GO:0015627]; protein secretion by the type II secretion system [GO:0015628]
T1E_1895			-2.88912	-2.96399	ATP-binding cassette (ABC) transporter complex [GO:0043190]; transmembrane transport [GO:0055085]
T1E_1914	inaA	-2.1973	-2.03958		kinase activity [GO:0016301]
T1E_1916	acrB		-2.21455	-2.18667	integral component of membrane [GO:0016021]; transmembrane transporter activity [GO:0022857]
T1E_2142			-2.53306	-2.86783	ATP-binding cassette (ABC) transporter complex [GO:0043190]; ABC-type polyamine transporter activity [GO:0015417]; ATP binding [GO:0005524]
T1E_2198	qseF	-2.15029			phosphorelay signal transduction system [GO:0000160]
T1E_2369	kdpB	-2.07253	-2.18755	-2.55643	integral component of plasma membrane [GO:0005887]; ATP binding [GO:0005524]; magnesium ion binding [GO:0000287]; P-type potassium transmembrane transporter activity [GO:0008556]
T1E_2486	proY	-2.72733	-3.58705	-3.45303	integral component of membrane [GO:0016021]; amino acid transport [GO:0006865]; transmembrane transport [GO:0055085]
T1E_2541	proV			-2.30962	ATP-binding cassette (ABC) transporter complex, substrate-binding subunit-containing [GO:0055052]; ATP binding [GO:0005524]; ATPase-coupled transmembrane transporter activity [GO:0042626]; choline transmembrane transporter activity [GO:0015220]
T1E_2543				-2.26451	ATP-binding cassette (ABC) transporter complex [GO:0043190]; periplasmic space [GO:0042597]; choline binding [GO:0033265]; transmembrane transporter activity [GO:0022857]; choline transport [GO:0015871]
T1E_2551			-2.58351	-3.45879	ATP-binding cassette (ABC) transporter complex [GO:0043190]; periplasmic space [GO:0042597]; choline binding [GO:0033265]; transmembrane transporter activity [GO:0022857]; choline transport [GO:0015871]
T1E_2666		-6.43952	-6.11927	-6.5115	cell outer membrane [GO:0009279]; porin activity [GO:0015288]
T1E_2667		-4.98525	-4.34329	-5.7139
T1E_2668			-4.05371		phosphorelay sensor kinase activity [GO:0000155]
T1E_2670			-2.82554
T1E_2671		-3.17514	-4.28917	-4.05784	ATP-binding cassette (ABC) transporter complex [GO:0043190]; transmembrane transport [GO:0055085]
T1E_2672	yfiL	-3.34779	-5.31947	-5.61749	ATP binding [GO:0005524]
T1E_2674		-3.84587	-6.78455	-7.32437
T1E_2675			-4.99399		integral component of membrane [GO:0016021]; phosphorelay sensor kinase activity [GO:0000155]; protein dimerization activity [GO:0046983]
T1E_2680			-8.02742	-8.87744
T1E_2812			-2.13927		integral component of membrane [GO:0016021]; plasma membrane [GO:0005886]; ATP binding [GO:0005524]; phosphorelay sensor kinase activity [GO:0000155]
T1E_2860	ydcU		-2.0721		integral component of membrane [GO:0016021]; plasma membrane [GO:0005886]; transmembrane transport [GO:0055085]
T1E_2985			-3.90949	-4.50154	outer membrane-bounded periplasmic space [GO:0030288]; transmembrane transport [GO:0055085]
T1E_2986			-2.9524		integral component of membrane [GO:0016021]; plasma membrane [GO:0005886]
T1E_3080			-2.90473	-2.74478	voltage-gated potassium channel complex [GO:0008076]; voltage-gated potassium channel activity [GO:0005249]
T1E_3147	yveA	-2.25289		-2.30718	integral component of membrane [GO:0016021]; transmembrane transporter activity [GO:0022857]
T1E_3202		-2.15454			integral component of membrane [GO:0016021]; transmembrane signaling receptor activity [GO:0004888]; chemotaxis [GO:0006935]; signal transduction [GO:0007165]
T1E_3208	ctrA	-3.70471	-3.94188	-3.16827	integral component of membrane [GO:0016021]; transmembrane transporter activity [GO:0022857]
T1E_3315		-2.2271	-2.43085	-2.82793	outer membrane [GO:0019867]
T1E_3363	uhpC		-2.06287	-2.26415	integral component of membrane [GO:0016021]; transmembrane transporter activity [GO:0022857]
T1E_3445		-2.13377			integral component of membrane [GO:0016021]
T1E_3482	yajR	-2.07451			integral component of membrane [GO:0016021]; transmembrane transporter activity [GO:0022857]
T1E_3613				-2.119	integral component of membrane [GO:0016021]; transmembrane transporter activity [GO:0022857]
T1E_3827			-2.42991		phosphorelay signal transduction system [GO:0000160]
T1E_3944		-2.81584	-2.0231	-3.3418	integral component of membrane [GO:0016021]; amino acid transport [GO:0006865]; transmembrane transport [GO:0055085]
T1E_4501	gltL			-2.553	membrane [GO:0016020]; ABC-type amino acid transporter activity [GO:0015424]; ATP binding [GO:0005524]; ATPase-coupled transmembrane transporter activity [GO:0042626]
T1E_4502	gltK			-2.02222	ATP-binding cassette (ABC) transporter complex [GO:0043190]; transmembrane transporter activity [GO:0022857]; amino acid transport [GO:0006865]
T1E_4503	gltJ			-2.19285	ATP-binding cassette (ABC) transporter complex [GO:0043190]; transmembrane transporter activity [GO:0022857]; amino acid transport [GO:0006865]
T1E_4825	rbsA	-2.13174		-3.17139	plasma membrane [GO:0005886]; ABC-type D-ribose transporter activity [GO:0015611]; ATP binding [GO:0005524]
T1E_4834			-2.33255	-2.48208	integral component of membrane [GO:0016021]; plasma membrane [GO:0005886]; branched-chain amino acid transmembrane transporter activity [GO:0015658]
T1E_5132		-2.15297	-2.57069	-3.1396	integral component of membrane [GO:0016021]; plasma membrane [GO:0005886]
T1E_5208		-2.86021	-2.7681		integral component of membrane [GO:0016021]; gluconate transmembrane transporter activity [GO:0015128]
T1E_5386			-2.61229	-3.01106	transmembrane transporter activity [GO:0022857]
T1E_5388			-3.42952	-3.28392	integral component of membrane [GO:0016021]; plasma membrane [GO:0005886]; transmembrane transport [GO:0055085]
T1E_5389	frlN		-4.10034	-3.98767	integral component of membrane [GO:0016021]; plasma membrane [GO:0005886]; transmembrane transport [GO:0055085]
T1E_5390	ugpC		-5.02383	-4.85009	ATP binding [GO:0005524]
T1E_5391			-5.66959	-6.13059	ATP binding [GO:0005524]
T1E_5434		-2.18748			integral component of membrane [GO:0016021]
T1E_5640		-2.10221	-2.21422	-2.23939	cell outer membrane [GO:0009279]
Nitrogen metabolism
Gene identifier	Gene name	log2 fold change			Gene Ontology
		tCA	Styrene (g)	Styrene (g) + tCA
T1E_0082	allA	-2.6889		-2.63031	hydroxyisourate hydrolase activity [GO:0033971]; purine nucleobase metabolic process [GO:0006144]
Organic catabolic process
Gene identifier	Gene name	log2 fold change			Gene Ontology
		tCA	Styrene (g)	Styrene (g) + tCA
T1E_0083		-2.20651			ureidoglycolate hydrolase activity [GO:0004848]; ureidoglycolate lyase activity [GO:0050385]; allantoin catabolic process [GO:0000256]; purine nucleobase catabolic process [GO:0006145]
T1E_0085		-2.77394			ferric iron binding [GO:0008199]; protocatechuate 3,4-dioxygenase activity [GO:0018578]; 3,4-dihydroxybenzoate catabolic process [GO:0019619]
T1E_0172		-2.21163	-2.23929		cytoplasm [GO:0005737]; xanthine phosphoribosyltransferase activity [GO:0000310]; purine ribonucleoside salvage [GO:0006166]; xanthine metabolic process [GO:0046110]; XMP salvage [GO:0032265]
T1E_0237	pcaD			-2.271	dITP diphosphatase activity [GO:0035870]; ITP diphosphatase activity [GO:0036220]; metal ion binding [GO:0046872]; nucleoside-triphosphatase activity [GO:0017111]; nucleotide binding [GO:0000166]; XTP diphosphatase activity [GO:0036222]; nucleotide metabolic process [GO:0009117]; purine nucleoside triphosphate catabolic process [GO:0009146]
T1E_0269	hibCH	-2.41897	-3.44478		2-oxo-4-hydroxy-4-carboxy-5-ureidoimidazoline decarboxylase activity [GO:0051997]; allantoin biosynthetic process [GO:0019428]; purine nucleobase metabolic process [GO:0006144]; urate catabolic process [GO:0019628]
T1E_0829	pcaG			-2.96805	3-hydroxyisobutyryl-CoA hydrolase activity [GO:0003860]; isomerase activity [GO:0016853]
T1E_0830	pcaH	-2.51353	-2.15663	-3.04695	dITP diphosphatase activity [GO:0035870]; ITP diphosphatase activity [GO:0036220]; metal ion binding [GO:0046872]; nucleoside-triphosphatase activity [GO:0017111]; nucleotide binding [GO:0000166]; XTP diphosphatase activity [GO:0036222]; nucleotide metabolic process [GO:0009117]; purine nucleoside triphosphate catabolic process [GO:0009146]
T1E_1057	catA			-2.99051	dioxygenase activity [GO:0051213]; aromatic compound catabolic process [GO:0019439]
T1E_1062	benB			-4.32783	2 iron, 2 sulfur cluster binding [GO:0051537]; dioxygenase activity [GO:0051213]; iron ion binding [GO:0005506]; aromatic compound catabolic process [GO:0019439]
T1E_1063	benA			-3.46256	ferric iron binding [GO:0008199]; protocatechuate 3,4-dioxygenase activity [GO:0018578]; 3,4-dihydroxybenzoate catabolic process [GO:0019619]
T1E_2775	xpt	-2.48812	-2.1839		catechol 1,2-dioxygenase activity [GO:0018576]; ferric iron binding [GO:0008199]; beta-ketoadipate pathway [GO:0042952]; catechol-containing compound catabolic process [GO:0019614]
T1E_3356				-2.58207	3-dehydroshikimate dehydratase activity [GO:0046565]; dioxygenase activity [GO:0051213]; metal ion binding [GO:0046872]; 3,4-dihydroxybenzoate biosynthetic process [GO:0046279]
T1E_5591		-2.0201			3-oxoadipate enol-lactonase activity [GO:0047570]; beta-ketoadipate pathway [GO:0042952]
T1E_5593	phaD			-2.13092	3-oxoadipyl-CoA thiolase activity [GO:0033812]; 3,4-dihydroxybenzoate catabolic process [GO:0019619]; beta-ketoadipate pathway [GO:0042952]
Polysaccharide biosynthetic process
Gene identifier	Gene name	log2 fold change			Gene Ontology
		tCA	Styrene (g)	Styrene (g) + tCA
T1E_1091			-2.34615	-2.22758	integral component of membrane [GO:0016021]
T1E_3813				-2.51137	NAD binding [GO:0051287]; UDP-glucose 6-dehydrogenase activity [GO:0003979]; polysaccharide biosynthetic process [GO:0000271]; UDP-glucuronate biosynthetic process [GO:0006065]
Pyrroloquinoline quinone biosynthetic process
Gene identifier	Gene name	log2 fold change			Gene Ontology
		tCA	Styrene (g)	Styrene (g) + tCA
T1E_2174	pqqB	-3.76366	-3.85565	-3.28753	pyrroloquinoline quinone biosynthetic process [GO:0018189]
T1E_2175	pqqC	-3.49084	-4.11279	-3.77315	pyrroloquinoline-quinone synthase activity [GO:0033732]; pyrroloquinoline quinone biosynthetic process [GO:0018189]
T1E_2176	pqqD1	-2.91183			quinone binding [GO:0048038]; pyrroloquinoline quinone biosynthetic process [GO:0018189]
T1E_2177	pqqE	-2.57647	-2.77141	-2.61067	4 iron, 4 sulfur cluster binding [GO:0051539]; cyclase activity [GO:0009975]; iron ion binding [GO:0005506]; oxidoreductase activity [GO:0016491]; S-adenosyl-L-methionine binding [GO:1904047]; pyrroloquinoline quinone biosynthetic process [GO:0018189]
T1E_2295	qumA		-2.72777	-2.22629	integral component of membrane [GO:0016021]; outer membrane-bounded periplasmic space [GO:0030288]; plasma membrane [GO:0005886]; oxidoreductase activity, acting on CH-OH group of donors [GO:0016614]; quinone binding [GO:0048038]
T1E_2683		-4.91444	-8.74709	-8.13001	membrane [GO:0016020]; outer membrane-bounded periplasmic space [GO:0030288]; calcium ion binding [GO:0005509]; oxidoreductase activity, acting on CH-OH group of donors [GO:0016614]
T1E_2685	pqqD2	-2.79191		-4.08024	quinone binding [GO:0048038]; pyrroloquinoline quinone biosynthetic process [GO:0018189]
Respiration
Gene identifier	Gene name	log2 fold change			Gene Ontology
		tCA	Styrene (g)	Styrene (g) + tCA
T1E_0081				-2.92902	integral component of membrane [GO:0016021]; electron transfer activity [GO:0009055]; heme binding [GO:0020037]; metal ion binding [GO:0046872]
T1E_0824				-3.23677	integral component of membrane [GO:0016021]; plasma membrane [GO:0005886]
T1E_0825	cydA			-2.85528	cytochrome complex [GO:0070069]; integral component of membrane [GO:0016021]; plasma membrane [GO:0005886]; electron transfer activity [GO:0009055]; metal ion binding [GO:0046872]; aerobic electron transport chain [GO:0019646]
T1E_1126	yceJ	-2.77991	-2.01433		integral component of membrane [GO:0016021]; plasma membrane [GO:0005886]; electron transfer activity [GO:0009055]; respiratory electron transport chain [GO:0022904]
T1E_1513				-2.60881	electron transfer activity [GO:0009055]; heme binding [GO:0020037]; metal ion binding [GO:0046872]
T1E_2679	pedF	-3.12176	-6.35078	-8.03279	electron transfer activity [GO:0009055]; heme binding [GO:0020037]; metal ion binding [GO:0046872]
Stress
Gene identifier	Gene name	log2 fold change			Gene Ontology
		tCA	Styrene (g)	Styrene (g) + tCA
T1E_0602		-2.80356	-2.19277	-2.71119	cytoplasm [GO:0005737]
T1E_1067		-2.71721		-3.08475
T1E_1513			-2.7302		electron transfer activity [GO:0009055]; heme binding [GO:0020037]; metal ion binding [GO:0046872]
T1E_1561		-2.50371
T1E_2135		-2.33965	-2.08727	-3.24523	integral component of plasma membrane [GO:0005887]; electron transfer activity [GO:0009055]; FMN binding [GO:0010181]; heme binding [GO:0020037]; metal ion binding [GO:0046872]; protein repair [GO:0030091]
T1E_2426		-3.71077	-3.3128	-2.74936	peptidyl-prolyl cis-trans isomerase activity [GO:0003755]
T1E_3005		-2.11602
T1E_3445		-2.13377			integral component of membrane [GO:0016021]
T1E_4020		-2.02619	-2.96938		N-acetyltransferase activity [GO:0008080]
T1E_5102	lpdA	-2.24862	-2.56475		cytoplasm [GO:0005737]; dihydrolipoyl dehydrogenase activity [GO:0004148]; flavin adenine dinucleotide binding [GO:0050660]; cell redox homeostasis [GO:0045454]
T1E_5356			-2.90995	-3.56586
T1E_5356			-2.90995
Sugar uptake/metabolism
Gene identifier	Gene name	log2 fold change			Gene Ontology
		tCA	Styrene (g)	Styrene (g) + tCA
T1E_0084	cda1	-2.46758		-2.5232	hydrolase activity, acting on carbon-nitrogen (but not peptide) bonds [GO:0016810]; carbohydrate metabolic process [GO:0005975]
T1E_0223				-3.10744	catalytic activity [GO:0003824]; carbohydrate metabolic process [GO:0005975]
T1E_0782	mdh	-2.1839		-3.10384	L-malate dehydrogenase activity [GO:0030060]; carbohydrate metabolic process [GO:0005975]; carboxylic acid metabolic process [GO:0019752]; tricarboxylic acid cycle [GO:0006099]
T1E_1094	galE			-2.08344	UDP-glucose 4-epimerase activity [GO:0003978]; galactose metabolic process [GO:0006012]
T1E_2294			-2.01973		cell outer membrane [GO:0009279]; pore complex [GO:0046930]; porin activity [GO:0015288]; carbohydrate transport [GO:0008643]
T1E_3170			-2.26857	-2.04644	catalytic activity [GO:0003824]; carbohydrate metabolic process [GO:0005975]
T1E_3299	yqeC		-2.44792	-2.18759	NADP binding [GO:0050661]; phosphogluconate dehydrogenase (decarboxylating) activity [GO:0004616]; D-gluconate metabolic process [GO:0019521]; pentose-phosphate shunt [GO:0006098]
T1E_3312	glgX		-2.60959	-2.88623	glycogen debranching enzyme activity [GO:0004133]; hydrolase activity, hydrolyzing O-glycosyl compounds [GO:0004553]; glycogen catabolic process [GO:0005980]
T1E_3812	mqo		-2.35445	-2.85379	malate dehydrogenase (menaquinone) activity [GO:0052589]; malate dehydrogenase (quinone) activity [GO:0008924]; tricarboxylic acid cycle [GO:0006099]
T1E_4572		-2.77326
Transcription and translation
Gene identifier	Gene name	log2 fold change			Gene Ontology
		tCA	Styrene (g)	Styrene (g) + tCA
T1E_0091		-2.7723	-3.47362	-2.83616	DNA binding [GO:0003677]; DNA-binding transcription factor activity [GO:0003700]
T1E_0092		-3.1537	-3.1712	-2.12704	DNA binding [GO:0003677]; sigma factor activity [GO:0016987]; DNA-templated transcription, initiation [GO:0006352]
T1E_0179			-2.39767		phosphorelay sensor kinase activity [GO:0000155]; regulation of transcription, DNA-templated [GO:0006355]
T1E_0180	glnG		-2.0247		cytoplasm [GO:0005737]; ATP binding [GO:0005524]; phosphorelay response regulator activity [GO:0000156]; sequence-specific DNA binding [GO:0043565]; transcription factor binding [GO:0008134]; nitrogen fixation [GO:0009399]; regulation of nitrogen utilization [GO:0006808]; regulation of transcription, DNA-templated [GO:0006355]
T1E_0446	ygiT	-2.05383			DNA binding [GO:0003677]
T1E_0447		-2.81828			negative regulation of translation [GO:0017148]; quorum sensing [GO:0009372]; single-species biofilm formation [GO:0044010]
T1E_0510			-2.44687	-2.35509	regulation of transcription, DNA-templated [GO:0006355]
T1E_0533	infA		-3.37359		cytoplasm [GO:0005737]; ribosome binding [GO:0043022]; rRNA binding [GO:0019843]; translation initiation factor activity [GO:0003743]
T1E_0536		-3.70099	-4.00891	-3.2889	cytoplasm [GO:0005737]; DNA binding [GO:0003677]; regulation of transcription, DNA-templated [GO:0006355]
T1E_0658	fur	-2.72567	-2.51198		cytoplasm [GO:0005737]; DNA binding [GO:0003677]; DNA-binding transcription factor activity [GO:0003700]; metal ion binding [GO:0046872]
T1E_0804		-2.49531			DNA binding [GO:0003677]; DNA-binding transcription factor activity [GO:0003700]
T1E_0821	sdiA		-2.00291		DNA binding [GO:0003677]; regulation of transcription, DNA-templated [GO:0006355]
T1E_0975				-2.64999	DNA binding [GO:0003677]; regulation of transcription, DNA-templated [GO:0006355]
T1E_1064	xylS3	-3.24046	-3.54047	-3.4742	DNA-binding transcription factor activity [GO:0003700]; sequence-specific DNA binding [GO:0043565]
T1E_1080				-2.44767	DNA-binding transcription factor activity [GO:0003700]
T1E_1259		-2.22333			DNA binding [GO:0003677]
T1E_1344				-2.47687
T1E_1472	csrA	-2.14699			cytoplasm [GO:0005737]; mRNA 5'-UTR binding [GO:0048027]; mRNA catabolic process [GO:0006402]; negative regulation of translational initiation [GO:0045947]; positive regulation of translational initiation [GO:0045948]; regulation of carbohydrate metabolic process [GO:0006109]
T1E_1529	acoR			-2.11636	ATP binding [GO:0005524]; sequence-specific DNA binding [GO:0043565]; transcription factor binding [GO:0008134]; regulation of transcription, DNA-templated [GO:0006355]
T1E_1564		-2.36277			primary metabolic process [GO:0044238]; regulation of translation [GO:0006417]
T1E_1582		-3.35294			DNA binding [GO:0003677]; DNA-binding transcription factor activity [GO:0003700]; toxin-antitoxin pair type II binding [GO:0097351]; regulation of cell growth [GO:0001558]
T1E_2118	dksA	-2.6081	-2.26645		cytoplasm [GO:0005737]; zinc ion binding [GO:0008270]; regulation of gene expression [GO:0010468]
T1E_2166	rpoD		-2.27189		cytoplasm [GO:0005737]; DNA binding [GO:0003677]; sigma factor activity [GO:0016987]; transcription initiation from bacterial-type RNA polymerase promoter [GO:0001123]
T1E_2196		-2.15598	-3.36615	-2.33192	cytoplasm [GO:0005737]; regulation of transcription, DNA-templated [GO:0006355]
T1E_2398	csrA2	-2.71317			cytoplasm [GO:0005737]; mRNA 5'-UTR binding [GO:0048027]; mRNA catabolic process [GO:0006402]; negative regulation of translational initiation [GO:0045947]; positive regulation of translational initiation [GO:0045948]; regulation of carbohydrate metabolic process [GO:0006109]
T1E_2545		-2.17096	-2.87808	-3.26604	DNA-binding transcription factor activity [GO:0003700]; sequence-specific DNA binding [GO:0043565]
T1E_2669	glpR	-3.2383	-4.89345	-5.62068	DNA binding [GO:0003677]; phosphorelay signal transduction system [GO:0000160]; regulation of transcription, DNA-templated [GO:0006355]
T1E_2676		-4.45701	-3.68589	-5.444	DNA binding [GO:0003677]; phosphorelay signal transduction system [GO:0000160]; regulation of transcription, DNA-templated [GO:0006355]
T1E_2811		-2.31959	-2.89514	-2.52536	DNA binding [GO:0003677]; phosphorelay signal transduction system [GO:0000160]; regulation of transcription, DNA-templated [GO:0006355]
T1E_3153		-2.02142			DNA-binding transcription factor activity [GO:0003700]
T1E_3777	algR		-2.05737		DNA binding [GO:0003677]; phosphorelay signal transduction system [GO:0000160]
T1E_3963	yebK	-2.35223			carbohydrate derivative binding [GO:0097367]; DNA-binding transcription factor activity [GO:0003700]; carbohydrate derivative metabolic process [GO:1901135]
T1E_3994	phoB			-2.76971	DNA binding [GO:0003677]; phosphorelay response regulator activity [GO:0000156]; phosphate ion transport [GO:0006817]; regulation of transcription, DNA-templated [GO:0006355]
T1E_4055		-2.0356			ATP binding [GO:0005524]; DNA binding [GO:0003677]; transcription factor binding [GO:0008134]; aromatic compound catabolic process [GO:0019439]; phosphorelay signal transduction system [GO:0000160]; regulation of transcription, DNA-templated [GO:0006355]
T1E_4165	iscR	-2.65214	-2.15697		DNA-binding transcription factor activity [GO:0003700]; double-stranded DNA binding [GO:0003690]
T1E_4212		-2.22299			hydrolase activity [GO:0016787]
T1E_4236			-2.32771	-2.45474
T1E_4375		-2.23161		-2.32874	catalytic activity [GO:0003824]; DNA repair [GO:0006281]
T1E_4390	comM			-2.2717	ATP binding [GO:0005524]; DNA binding [GO:0003677]; DNA duplex unwinding [GO:0032508]
T1E_4679		-2.79651			DNA binding [GO:0003677]
T1E_4804		-2.05395			DNA binding [GO:0003677]
T1E_5107		-3.21963			DNA binding [GO:0003677]; regulation of transcription, DNA-templated [GO:0006355]
T1E_5355	cysB			-2.02125	DNA-binding transcription factor activity [GO:0003700]
T1E_5392				-2.27503	ATP binding [GO:0005524]; sequence-specific DNA binding [GO:0043565]; transcription factor binding [GO:0008134]; regulation of transcription, DNA-templated [GO:0006355]
T1E_5462		-2.90994			DNA binding [GO:0003677]; regulation of transcription, DNA-templated [GO:0006355]
T1E_5514			-2.10944	-2.41133	DNA-binding transcription factor activity [GO:0003700]; sequence-specific DNA binding [GO:0043565]
T1E_5576	fnr	-3.06099		-3.17942	DNA binding [GO:0003677]; regulation of transcription, DNA-templated [GO:0006355]
Uncharacterized protein
Gene identifier	Gene name	log2 fold change			Gene Ontology
		tCA	Styrene (g)	Styrene (g) + tCA
T1E_0001			-2.04484	-2.91614
T1E_0100		-3.81448	-3.40733	-5.77832
T1E_0102		-2.01968	-2.5341	-4.37278
T1E_0105			-2.33892	-2.99064
T1E_0121		-3.27737		-2.5316
T1E_0138		-2.30834
T1E_0222				-2.78328	integral component of membrane [GO:0016021]; plasma membrane [GO:0005886]
T1E_0256		-2.97179
T1E_0322		-6.23286
T1E_0325		-2.13186			integral component of membrane [GO:0016021]
T1E_0329		-2.48841			integral component of membrane [GO:0016021]; plasma membrane [GO:0005886]
T1E_0351			-3.31627
T1E_0351				-3.70261
T1E_0353		-3.77996		-3.34376
T1E_0386		-3.0384			integral component of membrane [GO:0016021]
T1E_0412	tssC	-2.39757
T1E_0449				-2.34471
T1E_0517		-4.05649			integral component of membrane [GO:0016021]
T1E_0583		-2.70645		-3.09276	integral component of membrane [GO:0016021]
T1E_0709		-2.58998			integral component of membrane [GO:0016021]
T1E_0754				-2.04191
T1E_0756		-2.38426		-2.61818
T1E_0760			-2.10928
T1E_0780		-2.41626			integral component of membrane [GO:0016021]
T1E_0794		-2.09787	-2.83096	-2.99424
T1E_0795		-3.05079			integral component of membrane [GO:0016021]
T1E_0813				-2.20289
T1E_0823				-2.20423	integral component of membrane [GO:0016021]
T1E_0831	ypfJ		-2.19068		integral component of membrane [GO:0016021]
T1E_0910		-2.51394			integral component of membrane [GO:0016021]
T1E_0911		-2.12493
T1E_0915		-2.72387
T1E_0916		-3.16067	-2.61597	-2.91383
T1E_0958			-2.38751	-2.80195
T1E_0974		-2.68573		-3.12085
T1E_0996				-2.30201
T1E_1070		-2.70671
T1E_1163		-3.28776			integral component of membrane [GO:0016021]
T1E_1216		-4.34353	-2.79614	-2.48824
T1E_1237				-2.13466
T1E_1248		-2.94569
T1E_1256		-2.35369	-3.0601	-2.53866
T1E_1336				-2.21715
T1E_1337				-2.32895
T1E_1343				-2.16689
T1E_1345				-2.64882	DNA replication initiation [GO:0006270]
T1E_1346				-2.49366	integral component of membrane [GO:0016021]
T1E_1347				-2.30492
T1E_1348				-2.20639
T1E_1350				-2.93153	integral component of membrane [GO:0016021]
T1E_1351				-2.16459
T1E_1353				-2.32492	integral component of membrane [GO:0016021]
T1E_1355				-2.74764
T1E_1356				-2.37065
T1E_1357				-2.07878
T1E_1358				-2.04358
T1E_1359				-2.28829
T1E_1360				-2.60575
T1E_1361				-2.25101
T1E_1362				-2.39919
T1E_1363		-2.07812		-2.6035
T1E_1364				-2.80252
T1E_1365				-2.94741
T1E_1366				-2.57047
T1E_1367				-2.44052
T1E_1368				-2.47912
T1E_1369				-2.29369
T1E_1371				-2.78942
T1E_1373				-2.27784
T1E_1374				-3.06159
T1E_1376				-2.91357
T1E_1378				-2.37699
T1E_1382				-2.57819
T1E_1383		-2.37562			lyase activity [GO:0016829]
T1E_1385				-2.4642
T1E_1388		-2.06114
T1E_1394		-2.36823
T1E_1407				-2.12692
T1E_1424				-2.24379	integral component of membrane [GO:0016021]
T1E_1425		-2.86328		-2.19204
T1E_1427				-2.19716
T1E_1459		-2.98475
T1E_1478		-2.15793
T1E_1486		-2.36767
T1E_1492		-2.68807	-2.39981	-2.08322	integral component of membrane [GO:0016021]
T1E_1517		-2.29112	-2.18099	-2.81245
T1E_1537		-2.71885		-3.19442
T1E_1581		-2.38137			toxin-antitoxin complex [GO:0110001]; ribonuclease activity [GO:0004540]
T1E_1596		-3.2816	-2.33206	-2.37919
T1E_1615				-2.05563
T1E_1627				-2.35738	integral component of membrane [GO:0016021]
T1E_1633				-2.16532	integral component of membrane [GO:0016021]
T1E_1779				-2.15029
T1E_1822		-3.63682			integral component of membrane [GO:0016021]
T1E_1842		-2.84026
T1E_1882			-2.05581	-2.16318
T1E_1883		-2.06475
T1E_1915		-3.01485	-4.59126	-4.0774
T1E_2007		-3.20734
T1E_2158	ycgB			-2.17173
T1E_2179		-2.99813		-2.25502	integral component of membrane [GO:0016021]
T1E_2186		-2.65256
T1E_2219				-2.28777	hydrolase activity [GO:0016787]
T1E_2227		-2.5378
T1E_2230		-2.0105			integral component of membrane [GO:0016021]
T1E_2242		-4.11758		-2.22929	integral component of membrane [GO:0016021]
T1E_2390		-4.75606
T1E_2530		-2.11693
T1E_2546		-2.01863
T1E_2553		-2.45
T1E_2584		-2.78921	-2.09463	-3.01719
T1E_2585		-2.16435		-2.49348
T1E_2607		-2.08644
T1E_2681		-3.73478	-7.82229	-8.63733
T1E_2712			-2.34685	-2.33568
T1E_2730		-3.40125	-3.45644	-4.04998
T1E_2731				-3.42097
T1E_2735			-2.62031	-2.67347
T1E_2800		-3.58246	-2.43242	-2.38998
T1E_2809		-2.1776			integral component of membrane [GO:0016021]
T1E_2813				-2.17066	integral component of membrane [GO:0016021]
T1E_2814		-2.48758	-2.5261	-2.28515
T1E_2851		-2.60127
T1E_2871		-2.21059	-2.32651	-2.28638
T1E_2872		-2.29075
T1E_2885		-3.67363
T1E_2886		-4.16555
T1E_2887		-3.99316
T1E_2888		-4.71832	-2.25213	-2.5176
T1E_2890		-4.44784			integral component of membrane [GO:0016021]
T1E_2892		-2.67368
T1E_2896		-4.42567			integral component of membrane [GO:0016021]
T1E_2897		-2.91893
T1E_2900		-3.82483
T1E_2901		-3.84828
T1E_2902		-2.97367
T1E_2903		-2.21887
T1E_2904		-2.91925
T1E_2905		-4.33852
T1E_2906		-3.14986			integral component of membrane [GO:0016021]
T1E_2907		-2.80617			integral component of membrane [GO:0016021]
T1E_2908		-4.0786
T1E_2909		-4.46925
T1E_2911		-2.95953			integral component of membrane [GO:0016021]
T1E_2912		-3.39147			integral component of membrane [GO:0016021]
T1E_2913		-3.43438			integral component of membrane [GO:0016021]
T1E_2914		-2.9588
T1E_2917		-4.45247
T1E_2922		-2.50774		-2.02496
T1E_2937				-2.01027
T1E_3022		-2.97443	-2.39515	-2.35606
T1E_3102			-2.33403
T1E_3137		-2.30693		-2.17703
T1E_3193		-2.03926			integral component of membrane [GO:0016021]
T1E_3210		-2.03803
T1E_3214		-2.57162
T1E_3224				-2.46495
T1E_3225			-2.11002
T1E_3231		-2.55523
T1E_3233		-2.41337
T1E_3300				-2.32068
T1E_3301		-2.45954	-2.04543
T1E_3306		-2.45947
T1E_3340			-2.76402	-3.14455
T1E_3402		-2.79866	-2.53102	-3.06159	integral component of membrane [GO:0016021]
T1E_3440				-2.07046
T1E_3444		-3.52296			integral component of membrane [GO:0016021]
T1E_3540		-2.92327
T1E_3571			-3.00295	-2.67689
T1E_3572		-2.36442
T1E_3629			-2.44406	-2.59015
T1E_3659		-2.17173	-3.35043
T1E_3743		-2.22634	-2.46453	-3.80963
T1E_3744		-2.09812		-3.96523
T1E_3856		-2.53908
T1E_3888		-2.95603			pilus [GO:0009289]
T1E_3892		-3.07866			integral component of membrane [GO:0016021]
T1E_3902				-2.2017	integral component of membrane [GO:0016021]
T1E_3910				-2.10683
T1E_3934		-3.47158	-2.707
T1E_3995				-2.17771
T1E_4052		-2.59141	-2.04128
T1E_4094		-3.09127
T1E_4101		-2.54951
T1E_4150				-2.0869
T1E_4196				-2.65359
T1E_4197				-2.17074
T1E_4198			-2.24845	-2.36326
T1E_4225		-2.94159	-2.34582	-2.63598
T1E_4230			-2.37352
T1E_4329		-2.00702			integral component of membrane [GO:0016021]
T1E_4395			-2.35244
T1E_4525				-2.28408
T1E_4541		-4.73624
T1E_4550		-2.2973
T1E_4583		-2.82965
T1E_4650			-2.01479	-3.73243	integral component of membrane [GO:0016021]
T1E_4651		-2.33113	-2.79838	-2.90321
T1E_4699		-2.73879
T1E_4713		-4.15371	-3.62639	-4.84044
T1E_4734				-2.42233
T1E_4746		-3.84119	-3.17606	-3.06149	integral component of membrane [GO:0016021]
T1E_4805		-2.24924
T1E_4903		-2.72371	-2.74531	-3.32468
T1E_4983				-2.3751
T1E_4984		-2.23769		-2.58566
T1E_5013				-3.02794
T1E_5193		-2.10949	-2.22744	-2.33403
T1E_5194		-2.36484	-3.03928	-3.40473
T1E_5266		-2.64498
T1E_5298				-2.53497
T1E_5306			-2.15092	-2.02516	integral component of membrane [GO:0016021]
T1E_5330		-2.59947
T1E_5399			-2.26142	-2.73242
T1E_5421			-2.00355
T1E_5435		-2.55131
T1E_5465		-2.39248
T1E_5466		-2.03629		-3.13761
T1E_5517		-2.20909
T1E_5600			-2.74524	-2.37699	integral component of membrane [GO:0016021]
T1E_5604		-2.22193
T1E_5627		-2.2935
T1E_5637		-3.53001	-2.03638	-2.75243
T1E_5651				-2.79911
T1E_5709				-2.0049	integral component of membrane [GO:0016021]
T1E_5716		-4.5457	-3.60877	-3.28861
Unknown function
Gene identifier	Gene name	log2 fold change			Gene Ontology
		tCA	Styrene (g)	Styrene (g) + tCA
T1E_0016		-2.02359	-2.3864	-2.70402	lipid binding [GO:0008289]
T1E_0036		-2.18232
T1E_0085				-2.39162	hydroxyisourate hydrolase activity [GO:0033971]; purine nucleobase metabolic process [GO:0006144]
T1E_0095		-2.12647		-2.88792	FMN binding [GO:0010181]; oxidoreductase activity [GO:0016491]
T1E_0141	glcE			-3.40665	FAD binding [GO:0071949]; oxidoreductase activity [GO:0016491]
T1E_0142	glcF			-2.58528	iron-sulfur cluster binding [GO:0051536]; metal ion binding [GO:0046872]
T1E_0171		-2.06243	-2.10494	-2.79666
T1E_0173	hemW	-2.03202	-2.45393	-2.46004	cytoplasm [GO:0005737]; 4 iron, 4 sulfur cluster binding [GO:0051539]; coproporphyrinogen oxidase activity [GO:0004109]; metal ion binding [GO:0046872]; porphyrin-containing compound biosynthetic process [GO:0006779]
T1E_0218		-3.94069			cyclic-di-GMP binding [GO:0035438]
T1E_0224		-2.3378	-2.63157	-3.25541	transferase activity [GO:0016740]
T1E_0236				-2.45019	3-carboxy-cis,cis-muconate cycloisomerase activity [GO:0047472]; 3,4-dihydroxybenzoate catabolic process [GO:0019619]
T1E_0238	pcaC			-2.3172	peroxiredoxin activity [GO:0051920]
T1E_0239	pcaP	-2.31797		-3.6058	integral component of membrane [GO:0016021]
T1E_0269	hibCH			-3.63553	3-hydroxyisobutyryl-CoA hydrolase activity [GO:0003860]; isomerase activity [GO:0016853]
T1E_0344	T1E_0344		-2.43776
T1E_0364	T1E_0364			-2.31737	carbon-sulfur lyase activity [GO:0016846]; metal ion binding [GO:0046872]
T1E_0514	yafE	-2.03216			methyltransferase activity [GO:0008168]; methylation [GO:0032259]
T1E_0549	hsd17B10 T1E_0549			-2.49325	oxidoreductase activity [GO:0016491]
T1E_0593			-2.25129	-2.70826	transferase activity [GO:0016740]
T1E_0600	slt	-2.39852	-2.60473	-2.70072	periplasmic space [GO:0042597]; hydrolase activity, hydrolyzing O-glycosyl compounds [GO:0004553]
T1E_0616	pvdA			-2.63649	monooxygenase activity [GO:0004497]
T1E_0632		-2.38924			monooxygenase activity [GO:0004497]
T1E_0641	secG	-2.12723
T1E_0659	oprX	-3.27386	-2.17532		cell outer membrane [GO:0009279]
T1E_0693			-2.32689	-2.35472	N-acetyltransferase activity [GO:0008080]
T1E_0708				-2.65265
T1E_0743	hxA			-2.49148	2 iron, 2 sulfur cluster binding [GO:0051537]; electron transfer activity [GO:0009055]; FAD binding [GO:0071949]; metal ion binding [GO:0046872]; xanthine dehydrogenase activity [GO:0004854]; xanthine oxidase activity [GO:0004855]
T1E_0744	xdh			-2.8453	molybdenum ion binding [GO:0030151]; oxidoreductase activity [GO:0016491]
T1E_0755		-2.10444			integral component of membrane [GO:0016021]; plasma membrane [GO:0005886]
T1E_0781		-2.08589		-2.43591
T1E_0815		-3.31655	-2.8122	-2.72282	cyclic-di-GMP binding [GO:0035438]
T1E_0841		-2.98258	-3.58695	-3.01486
T1E_0894		-2.34465			metal ion binding [GO:0046872]; peptide deformylase activity [GO:0042586]; translation [GO:0006412]
T1E_0905		-2.10938
T1E_0957				-2.78164
T1E_0973				-2.36467	flavin adenine dinucleotide binding [GO:0050660]; NAD binding [GO:0051287]; NADP binding [GO:0050661]; oxidoreductase activity, acting on NAD(P)H, oxygen as acceptor [GO:0050664]
T1E_1015			-2.30651
T1E_1040		-2.09448
T1E_1041				-2.20166	electron transfer activity [GO:0009055]; heme binding [GO:0020037]; metal ion binding [GO:0046872]
T1E_1049	aifM3	-2.57554	-2.24973	-3.24395	2 iron, 2 sulfur cluster binding [GO:0051537]; flavin adenine dinucleotide binding [GO:0050660]; metal ion binding [GO:0046872]; oxidoreductase activity [GO:0016491]
T1E_1060	xylZ		-2.61784		metal ion binding [GO:0046872]; oxidoreductase activity [GO:0016491]
T1E_1061	benC			-2.44544	2 iron, 2 sulfur cluster binding [GO:0051537]; electron transfer activity [GO:0009055]; metal ion binding [GO:0046872]
T1E_1081	wcaJ			-2.051	integral component of membrane [GO:0016021]; transferase activity [GO:0016740]
T1E_1090			-2.30474	-2.1326	oxidoreductase activity, acting on CH-OH group of donors [GO:0016614]
T1E_1091			-2.34615		integral component of membrane [GO:0016021]
T1E_1095			-2.41522	-2.15289	protein tyrosine kinase activity [GO:0004713]
T1E_1252	ttdB	-4.03124			hydro-lyase activity [GO:0016836]
T1E_1253	ttdA	-3.52104			4 iron, 4 sulfur cluster binding [GO:0051539]; lyase activity [GO:0016829]; metal ion binding [GO:0046872]
T1E_1257		-2.05236	-2.21839	-3.17576	oxidoreductase activity [GO:0016491]
T1E_1267	nuoF2			-2.23528	4 iron, 4 sulfur cluster binding [GO:0051539]; FMN binding [GO:0010181]; metal ion binding [GO:0046872]; NADH dehydrogenase (ubiquinone) activity [GO:0008137]
T1E_1268	yjgC			-2.26186	formate dehydrogenase complex [GO:0009326]; 2 iron, 2 sulfur cluster binding [GO:0051537]; 4 iron, 4 sulfur cluster binding [GO:0051539]; electron transfer activity [GO:0009055]; formate dehydrogenase (NAD+) activity [GO:0008863]; metal ion binding [GO:0046872]; molybdopterin cofactor binding [GO:0043546]; formate metabolic process [GO:0015942]
T1E_1338		-2.91217			DNA binding [GO:0003677]
T1E_1342				-2.16158
T1E_1349	ninG			-2.39195
T1E_1354				-2.6155
T1E_1370				-2.59511
T1E_1375				-2.65793
T1E_1377				-2.45725
T1E_1379				-2.23499
T1E_1380				-2.42433	DNA packaging [GO:0006323]
T1E_1381				-2.62989
T1E_1410		-2.85855
T1E_1479		-2.09543
T1E_1536		-2.39905		-2.40464
T1E_1550		-2.84564
T1E_1559				-2.15257
T1E_1561				-2.69445
T1E_1588				-3.3587
T1E_1591		-2.54625			integral component of membrane [GO:0016021]; plasma membrane [GO:0005886]
T1E_1609	acsf2			-2.01224
T1E_1777	aldH2		-2.0212		oxidoreductase activity, acting on the aldehyde or oxo group of donors, NAD or NADP as acceptor [GO:0016620]
T1E_1784				-2.03266	oxidoreductase activity [GO:0016491]
T1E_1806	iorA		-2.54785	-2.414	2 iron, 2 sulfur cluster binding [GO:0051537]; electron transfer activity [GO:0009055]; metal ion binding [GO:0046872]
T1E_1837		-2.0099			integral component of membrane [GO:0016021]; plasma membrane [GO:0005886]
T1E_1858	oprF			-2.72869	integral component of membrane [GO:0016021]; calcium ion binding [GO:0005509]
T1E_1879			-2.69829	-2.86481	integral component of membrane [GO:0016021]
T1E_1890		-2.16437	-2.0186		integral component of membrane [GO:0016021]
T1E_1891	adrA			-2.12041	integral component of membrane [GO:0016021]
T1E_1924				-2.2545	integral component of membrane [GO:0016021]
T1E_1961	tapB	-2.55343			cytoplasm [GO:0005737]; nucleic acid binding [GO:0003676]
T1E_2012	tadA		-2.93942		tRNA-specific adenosine-34 deaminase activity [GO:0052717]; zinc ion binding [GO:0008270]; tRNA wobble adenosine to inosine editing [GO:0002100]
T1E_2049		-2.71757			DNA binding [GO:0003677]
T1E_2103		-2.46438
T1E_2135	msrQ	-2.33965			integral component of plasma membrane [GO:0005887]; electron transfer activity [GO:0009055]; FMN binding [GO:0010181]; heme binding [GO:0020037]; metal ion binding [GO:0046872]; protein repair [GO:0030091]
T1E_2153	apaG	-2.53562
T1E_2212		-2.6866
T1E_2213			-2.00553	-2.02247
T1E_2261				-2.24026
T1E_2302				-3.41087	hydrolase activity [GO:0016787]
T1E_2438		-2.08808	-3.64486	-3.30254
T1E_2465		-2.00414
T1E_2518		-2.32511			DNA binding [GO:0003677]
T1E_2557		-3.35193		-2.29116
T1E_2558	stcD2		-2.93885		FMN binding [GO:0010181]; oxidoreductase activity [GO:0016491]
T1E_2582	grsT			-2.09268	biosynthetic process [GO:0009058]
T1E_2658		-3.42002			integral component of membrane [GO:0016021]; glutathione transferase activity [GO:0004364]
T1E_2670		-4.18054		-4.53171
T1E_2673		-3.59629	-6.43192	-6.77303
T1E_2675		-4.89741			integral component of membrane [GO:0016021]; phosphorelay sensor kinase activity [GO:0000155]; protein dimerization activity [GO:0046983]
T1E_2677		-2.20031	-3.86519	-5.02874
T1E_2678	exaA		-3.23033	-2.59635	membrane [GO:0016020]; outer membrane-bounded periplasmic space [GO:0030288]; calcium ion binding [GO:0005509]; oxidoreductase activity, acting on CH-OH group of donors [GO:0016614]
T1E_2680		-3.56661
T1E_2682		-3.65413	-6.84176	-7.26714
T1E_2684		-3.73865	-5.75571	-6.67128	oxidoreductase activity, acting on the aldehyde or oxo group of donors, NAD or NADP as acceptor [GO:0016620]
T1E_2686		-2.25515		-2.93436	metal ion binding [GO:0046872]; oxidoreductase activity [GO:0016491]
T1E_2713	yhfL		-2.12152	-2.41887	ligase activity [GO:0016874]
T1E_2728				-2.19495
T1E_2729		-4.6676	-4.6648	-5.13696	intramolecular lyase activity [GO:0016872]
T1E_2736				-3.06967	oxidoreductase activity [GO:0016491]
T1E_2737		-3.32926	-3.65452	-3.8032	oxidoreductase activity [GO:0016491]
T1E_2738				-2.65612
T1E_2771		-3.92789
T1E_2882	ybcK	-2.62873			DNA binding [GO:0003677]; recombinase activity [GO:0000150]
T1E_2889		-3.40814
T1E_2899		-2.05032
T1E_2983			-3.06991	-3.59383	catalytic activity [GO:0003824]
T1E_2984	rgn		-3.62451	-4.31438
T1E_2986				-2.21585	integral component of membrane [GO:0016021]; plasma membrane [GO:0005886]
T1E_3008			-2.0272	-2.2131	oxidoreductase activity [GO:0016491]
T1E_3062				-2.00298	catalytic activity [GO:0003824]
T1E_3069		-3.13048			DNA binding [GO:0003677]; transposase activity [GO:0004803]; transposition, DNA-mediated [GO:0006313]
T1E_3092		-2.19381	-2.07801	-3.07832	NAD binding [GO:0051287]; oxidoreductase activity, acting on the CH-OH group of donors, NAD or NADP as acceptor [GO:0016616]
T1E_3127		-2.35953		-2.14353	endonuclease activity [GO:0004519]; nucleic acid binding [GO:0003676]
T1E_3133	unkdh			-2.14824	NAD binding [GO:0051287]
T1E_3209		-3.58587	-2.72669		oxidoreductase activity [GO:0016491]
T1E_3245	nrtC			-2.10167
T1E_3282				-2.52302	oxidoreductase activity [GO:0016491]
T1E_3292	dht			-3.11382	cytoplasm [GO:0005737]; hydrolase activity, acting on carbon-nitrogen (but not peptide) bonds [GO:0016810]
T1E_3293	pyd1			-2.43698	iron-sulfur cluster binding [GO:0051536]; oxidoreductase activity [GO:0016491]
T1E_3313	ybhP			-2.08364	endonuclease activity [GO:0004519]; exonuclease activity [GO:0004527]
T1E_3324	paaF			-2.07951	catalytic activity [GO:0003824]
T1E_3339	yurT		-2.31592	-2.09605
T1E_3403	folE	-3.96159	-3.13046	-3.52705	GTP binding [GO:0005525]; GTP cyclohydrolase I activity [GO:0003934]; zinc ion binding [GO:0008270]; 7,8-dihydroneopterin 3'-triphosphate biosynthetic process [GO:0035998]; one-carbon metabolic process [GO:0006730]; tetrahydrofolate biosynthetic process [GO:0046654]
T1E_3423		-2.97357			cytoplasm [GO:0005737]; nucleic acid binding [GO:0003676]
T1E_3541		-2.70751
T1E_3543			-2.73399	-2.34091	oxidoreductase activity [GO:0016491]; zinc ion binding [GO:0008270]
T1E_3563				-2.81059	hydrolase activity [GO:0016787]
T1E_3599			-2.47971	-2.67955	flavin adenine dinucleotide binding [GO:0050660]; oxidoreductase activity, acting on the CH-CH group of donors [GO:0016627]
T1E_3601			-2.3643
T1E_3602	pkt3		-2.33127		transferase activity, transferring acyl groups other than amino-acyl groups [GO:0016747]
T1E_3814		-3.17936	-2.27957	-3.30732	methyltransferase activity [GO:0008168]; methylation [GO:0032259]
T1E_3824		-2.63202			DNA binding [GO:0003677]; DNA integration [GO:0015074]; DNA recombination [GO:0006310]
T1E_3945		-3.00093	-2.15006	-3.39293	catalytic activity [GO:0003824]
T1E_3980		-2.51638	-3.50706	-2.96511	integral component of membrane [GO:0016021]; plasma membrane [GO:0005886]
T1E_3985		-2.02452			extracellular region [GO:0005576]; periplasmic space [GO:0042597]; phosphate ion binding [GO:0042301]; cell adhesion [GO:0007155]; phosphate ion transport [GO:0006817]
T1E_4020				-2.68145	N-acetyltransferase activity [GO:0008080]
T1E_4058	phhB			-7.17417	4-alpha-hydroxytetrahydrobiopterin dehydratase activity [GO:0008124]; tetrahydrobiopterin biosynthetic process [GO:0006729]
T1E_4161		-2.41729			outer membrane [GO:0019867]
T1E_4167	iscU	-2.25233	-2.2531		iron ion binding [GO:0005506]; iron-sulfur cluster binding [GO:0051536]; iron-sulfur cluster assembly [GO:0016226]
T1E_4168	iscA	-2.43886	-2.5166		iron-sulfur cluster binding [GO:0051536]; iron-sulfur cluster assembly [GO:0016226]
T1E_4229		-2.39936			single-stranded DNA binding [GO:0003697]; DNA replication [GO:0006260]
T1E_4247	camA		-2.87399		flavin adenine dinucleotide binding [GO:0050660]; oxidoreductase activity [GO:0016491]
T1E_4517		-2.78858			integral component of membrane [GO:0016021]; plasma membrane [GO:0005886]
T1E_4526				-2.05899	integral component of membrane [GO:0016021]; sulfuric ester hydrolase activity [GO:0008484]
T1E_4619		-2.42816	-2.26416	-2.24973
T1E_4643		-2.07881
T1E_4647		-2.39798	-2.32054		aryl sulfotransferase activity [GO:0004062]
T1E_4649				-2.62551
T1E_4652		-3.61099			aminoacyl-tRNA editing activity [GO:0002161]; aminoacyl-tRNA ligase activity [GO:0004812]
T1E_4653		-3.24896		-3.42542	integral component of membrane [GO:0016021]
T1E_4654		-3.25009		-2.4243	integral component of membrane [GO:0016021]; plasma membrane [GO:0005886]
T1E_4715				-2.0044	membrane [GO:0016020]
T1E_4719		-2.68852
T1E_4724		-3.48449		-4.88909	hydrolase activity, acting on carbon-nitrogen (but not peptide) bonds [GO:0016810]
T1E_4735	yliI	-2.3123	-2.01045	-3.03569	catalytic activity [GO:0003824]
T1E_4744		-3.048	-3.02063	-3.08307	periplasmic space [GO:0042597]; negative regulation of catalytic activity [GO:0043086]
T1E_4745		-2.63915	-2.08836	-3.48978	integral component of membrane [GO:0016021]; plasma membrane [GO:0005886]
T1E_4818		-2.08896	-2.03751
T1E_4857				-2.05583
T1E_4907		-2.19054			DNA binding [GO:0003677]; recombinase activity [GO:0000150]
T1E_4991		-3.48639	-2.62597	-3.86721	integral component of membrane [GO:0016021]
T1E_5101	bkdB			-2.49148	transferase activity, transferring acyl groups [GO:0016746]
T1E_5257		-2.62161		-3.39521	peroxidase activity [GO:0004601]; peroxiredoxin activity [GO:0051920]
T1E_5284			-2.28788	-2.58375
T1E_5331		-2.67592	-3.77169	-3.97463	ligase activity [GO:0016874]
T1E_5332		-2.57537	-3.57451	-3.98287
T1E_5360		-2.2055
T1E_5387			-2.71995	-3.26094	integral component of membrane [GO:0016021]
T1E_5400		-2.5933			integral component of membrane [GO:0016021]
T1E_5432	folE2		-3.40807	-3.00847	GTP cyclohydrolase I activity [GO:0003934]; 7,8-dihydroneopterin 3'-triphosphate biosynthetic process [GO:0035998]
T1E_5515		-2.72466	-2.52861	-2.88506
T1E_5516		-3.53284	-3.86362	-3.69647	FMN binding [GO:0010181]; oxidoreductase activity [GO:0016491]
T1E_5518	adhC		-2.32497	-2.34476	S-(hydroxymethyl)glutathione dehydrogenase NAD activity [GO:0106322]; S-(hydroxymethyl)glutathione dehydrogenase NADP activity [GO:0106321]; zinc ion binding [GO:0008270]; ethanol oxidation [GO:0006069]
T1E_5519	gfa			-2.43012	S-(hydroxymethyl)glutathione synthase activity [GO:0051907]; zinc ion binding [GO:0008270]; formaldehyde catabolic process [GO:0046294]
T1E_5589		-2.32274	-2.46158	-4.49167	isomerase activity [GO:0016853]
T1E_5592			-2.24324	-2.63548	thiolester hydrolase activity [GO:0016790]
T1E_5595	paaA			-2.97439	metal ion binding [GO:0046872]; phenylacetyl-CoA 1,2-epoxidase activity [GO:0097266]; phenylacetate catabolic process [GO:0010124]
T1E_5596	paaB			-2.3566
T1E_5597	paaC			-2.30764	metal ion binding [GO:0046872]; oxidoreductase activity [GO:0016491]; phenylacetate catabolic process [GO:0010124]
T1E_5598	paaD			-2.29468
T1E_5599	paaE			-3.15791	2 iron, 2 sulfur cluster binding [GO:0051537]; electron transfer activity [GO:0009055]; metal ion binding [GO:0046872]; phenylacetate catabolic process [GO:0010124]
T1E_5636		-2.18921			metal ion binding [GO:0046872]; oxidoreductase activity [GO:0016491]
T1E_5638		-4.08741		-2.7147
T1E_5639		-3.21706
T1E_5711			-2.33562	-2.15622	polyphosphate kinase activity [GO:0008976]
T1E_5712				-2.21115	hydrolase activity [GO:0016787]
T1E_5713		-2.26372	-3.43452	-3.36037
T1E_5715		-2.58908	-3.62324	-3.14724	oxidoreductase activity, acting on the aldehyde or oxo group of donors, NAD or NADP as acceptor [GO:0016620]
T1E_5751		-4.53177	-3.07106	-3.62926
