# Supplementary material for: Insights into the susceptibility of Pseudomonas putida to industrially relevant aromatic hydrocarbons that it can synthesize from sugars
Source: Microb Cell Fact. 2023 Feb 2;22:22. doi: 10.1186/s12934-023-02028-y (PMC9893694; doi:10.1186/s12934-023-02028-y)
Supplement: Supplementary file 8 — Additional file 8: Table S5. Proteins induced 1.5-fold or more in response to styrene supplied through the gas phase (Styrene (g)), trans-cinnamic acid (tCA) or both compounds (Styrene (g) + tCA). [file 12934_2023_2028_MOESM8_ESM.xlsx]

## Sheet: proteins log_2_fold_change>1.5
Amino acid, peptide and protein metabolic process
Inferred protein	log2 fold change			Description
	tCA	Styrene (0.1 % (v/v))	Styrene (g) + tCA
I7AYM9		1.64		Ornithine carbamoyltransferase OS=Pseudomonas putida (strain DOT-T1E) OX=1196325 GN=argI PE=3 SV=1
I7C3Z6		1.52		Arginine deiminase OS=Pseudomonas putida (strain DOT-T1E) OX=1196325 GN=arcA PE=3 SV=1
I7C7X4		1.86		Carbamate kinase OS=Pseudomonas putida (strain DOT-T1E) OX=1196325 GN=arcC PE=3 SV=1
Aromatic compound catabolic process
Inferred protein	log2 fold change			Description
	tCA	Styrene (0.1 % (v/v))	Styrene (g) + tCA
I7B4T5		1.41	2.45	Benzene 1,2-dioxygenase subunit alpha OS=Pseudomonas putida (strain DOT-T1E) OX=1196325 GN=todC1 PE=3 SV=1
I7B4U0		1.17	2.16	3-methylcatechol 2,3-dioxygenase OS=Pseudomonas putida (strain DOT-T1E) OX=1196325 GN=tobE PE=3 SV=1
I7B805			1.72	Muconolactone Delta-isomerase OS=Pseudomonas putida (strain DOT-T1E) OX=1196325 GN=T1E_5504 PE=3 SV=1
I7BEJ3		1.01	1.77	Toluene 1,2-dioxygenase system ferredoxin--NAD OS=Pseudomonas putida (strain DOT-T1E) OX=1196325 GN=tobA PE=4 SV=1
I7BEJ7		1.2	2.29	4-hydroxy-2-oxovalerate aldolase OS=Pseudomonas putida (strain DOT-T1E) OX=1196325 GN=tobH PE=3 SV=1
I7C0Z7			1.65	Ring hydroxylating dioxygenase, alpha subunit OS=Pseudomonas putida (strain DOT-T1E) OX=1196325 GN=cbdC PE=4 SV=1
I7C107			1.86	4-hydroxy-2-oxovalerate aldolase OS=Pseudomonas putida (strain DOT-T1E) OX=1196325 GN=cmtG PE=3 SV=1
I7C116		1.34	2.38	Toluene 1,2-dioxygenase system ferredoxin subuni OS=Pseudomonas putida (strain DOT-T1E) OX=1196325 GN=tobB PE=4 SV=1
I7C4A9			1.47	2-hydroxymuconate tautomerase OS=Pseudomonas putida (strain DOT-T1E) OX=1196325 GN=T1E_5491 PE=4 SV=1
I7CA88		1.38	2.56	Benzene 1,2-dioxygenase subunit beta OS=Pseudomonas putida (strain DOT-T1E) OX=1196325 GN=todC2 PE=3 SV=1
I7CA92		1.25	2.29	TodF product hydratase OS=Pseudomonas putida (strain DOT-T1E) OX=1196325 GN=tobG PE=4 SV=1
I7CDY3		0.99	1.9	2-hydroxy-6-oxo-2,4-heptadienoate hydrolase OS=Pseudomonas putida (strain DOT-T1E) OX=1196325 GN=todF PE=4 SV=1
Cell wall organization
Inferred protein	log2 fold change			Description
	tCA	Styrene (0.1 % (v/v))	Styrene (g) + tCA
I7CD14		1.65	0.73	Type 1 pili usher pathway chaperone CsuC OS=Pseudomonas putida (strain DOT-T1E) OX=1196325 GN=T1E_5320 PE=4 SV=1
Efflux pump
Inferred protein	log2 fold change			Description
	tCA	Styrene (0.1 % (v/v))	Styrene (g) + tCA
O52248			1.57	Toluene efflux pump membrane transporter TtgB OS=Pseudomonas putida (strain DOT-T1E) OX=1196325 GN=ttgB PE=2 SV=2
Q93PU3		2.58	1.71	Toluene efflux pump outer membrane protein TtgI OS=Pseudomonas putida (strain DOT-T1E) OX=1196325 GN=ttgI PE=2 SV=2
Q93PU4		2.28	1.48	Toluene efflux pump membrane transporter TtgH OS=Pseudomonas putida (strain DOT-T1E) OX=1196325 GN=ttgH PE=2 SV=2
Q93PU5		2.34	1.61	Toluene efflux pump periplasmic linker protein TtgG OS=Pseudomonas putida (strain DOT-T1E) OX=1196325 GN=ttgG PE=2 SV=2
Q9KWV5		2.24		Toluene efflux pump periplasmic linker protein TtgD OS=Pseudomonas putida (strain DOT-T1E) OX=1196325 GN=ttgD PE=2 SV=2
Q9WWZ8			1.66	Toluene efflux pump outer membrane protein TtgC OS=Pseudomonas putida (strain DOT-T1E) OX=1196325 GN=ttgC PE=2 SV=1
Q9WWZ9			1.55	Toluene efflux pump periplasmic linker protein TtgA OS=Pseudomonas putida (strain DOT-T1E) OX=1196325 GN=ttgA PE=2 SV=1
Hydrolase activity
Inferred protein	log2 fold change			Description
	tCA	Styrene (0.1 % (v/v))	Styrene (g) + tCA
I7CDX4			1.92	Alpha/beta hydrolase fold protein OS=Pseudomonas putida (strain DOT-T1E) OX=1196325 GN=T1E_4255 PE=4 SV=1
Krebs cycle
Inferred protein	log2 fold change			Description
	tCA	Styrene (0.1 % (v/v))	Styrene (g) + tCA
I7BHA5			2.01	Citrate synthase OS=Pseudomonas putida (strain DOT-T1E) OX=1196325 GN=prpC PE=3 SV=1
Lipid metabolic process
Inferred protein	log2 fold change			Description
	tCA	Styrene (0.1 % (v/v))	Styrene (g) + tCA
I7C028		2.09		Putative methyltransferase in lpd-3 5'reg OS=Pseudomonas putida (strain DOT-T1E) OX=1196325 GN=T1E_3947 PE=3 SV=1
I7C3Z8			1.83	Aconitate hydratase OS=Pseudomonas putida (strain DOT-T1E) OX=1196325 GN=T1E_5346 PE=3 SV=1
I7CD33			1.86	AcnD-accessory protein PrpF OS=Pseudomonas putida (strain DOT-T1E) OX=1196325 GN=yraM PE=3 SV=1
I7CH14			1.65	2-methylisocitrate lyase OS=Pseudomonas putida (strain DOT-T1E) OX=1196325 GN=prpB PE=3 SV=1
Membrane component
Inferred protein	log2 fold change			Description
	tCA	Styrene (0.1 % (v/v))	Styrene (g) + tCA
I7AWL6		0.85	1.93	Transport permease protein OS=Pseudomonas putida (strain DOT-T1E) OX=1196325 GN=yadH PE=3 SV=1
I7B187		1.42	1.52	TOBE domain-containing protein OS=Pseudomonas putida (strain DOT-T1E) OX=1196325 GN=T1E_2976 PE=4 SV=1
I7B584		1.45		Putative lipoprotein OS=Pseudomonas putida (strain DOT-T1E) OX=1196325 GN=T1E_0590 PE=4 SV=1
I7B6F8			2.18	Benzoate-specific porin OS=Pseudomonas putida (strain DOT-T1E) OX=1196325 GN=T1E_1055 PE=3 SV=1
I7B810			1.58	Benzoate transporter protein OS=Pseudomonas putida (strain DOT-T1E) OX=1196325 GN=T1E_5509 PE=4 SV=1
I7B9T7			2.05	Secretion protein HlyD family protein OS=Pseudomonas putida (strain DOT-T1E) OX=1196325 GN=emrA PE=3 SV=1
I7BGW7		2.59	1.73	Lysine exporter protein LysE/YggA OS=Pseudomonas putida (strain DOT-T1E) OX=1196325 GN=T1E_5197 PE=4 SV=1
I7C8M6		1.76	1.09	Cation/acetate symporter actP OS=Pseudomonas putida (strain DOT-T1E) OX=1196325 GN=actP PE=3 SV=1
I7C8M7		1.7	1.34	UPF0337 protein OS=Pseudomonas putida (strain DOT-T1E) OX=1196325 GN=T1E_3610 PE=3 SV=1
I7CC76		1.33	2.25	Major facilitator transporter OS=Pseudomonas putida (strain DOT-T1E) OX=1196325 GN=T1E_3638 PE=4 SV=1
I7CCD7		2.21		TonB-dependent copper receptor OS=Pseudomonas putida (strain DOT-T1E) OX=1196325 GN=T1E_3721 PE=3 SV=1
Oxidoreductase activity
Inferred protein	log2 fold change			Description
	tCA	Styrene (0.1 % (v/v))	Styrene (g) + tCA
I7AW52			1.53	Luciferase family protein OS=Pseudomonas putida (strain DOT-T1E) OX=1196325 GN=yhbW PE=4 SV=1
I7B4R5			2.5	Short-chain dehydrogenase/reductase SDR OS=Pseudomonas putida (strain DOT-T1E) OX=1196325 GN=T1E_4241 PE=4 SV=1
I7BAU1			1.56	ArsH protein OS=Pseudomonas putida (strain DOT-T1E) OX=1196325 GN=T1E_2719 PE=4 SV=1
I7BBD6		1.71		Ferritin Dps family protein OS=Pseudomonas putida (strain DOT-T1E) OX=1196325 GN=T1E_2954 PE=3 SV=1
I7BRZ9			2.1	1,6-dihydroxycyclohexa-2,4-diene-1-carboxylate dehydrogenase OS=Pseudomonas putida (strain DOT-T1E) OX=1196325 GN=benD PE=3 SV=1
I7C2M0		1.57		Alcohol dehydrogenase OS=Pseudomonas putida (strain DOT-T1E) OX=1196325 GN=adhP PE=3 SV=1
I7CAA5			1.56	Putative quinone oxidoreductase OS=Pseudomonas putida (strain DOT-T1E) OX=1196325 GN=T1E_4287 PE=4 SV=1
I7CDY7			1.59	Cis-1,2-dihydrobenzene-1,2-diol dehydrogenase OS=Pseudomonas putida (strain DOT-T1E) OX=1196325 GN=tobD PE=3 SV=1
I7CGY6			1.78	2,5-diketo-D-gluconate reductase B OS=Pseudomonas putida (strain DOT-T1E) OX=1196325 GN=T1E_5313 PE=4 SV=1
Respiration
Inferred protein	log2 fold change			Description
	tCA	Styrene (0.1 % (v/v))	Styrene (g) + tCA
I7B8R2		1.61	2.96	NADH:flavin oxidorreductase OS=Pseudomonas putida (strain DOT-T1E) OX=1196325 GN=T1E_1930 PE=4 SV=1
I7BG59		0.94	2.3	NADH:flavin oxidoreductase/NADH oxidase OS=Pseudomonas putida (strain DOT-T1E) OX=1196325 GN=T1E_4938 PE=4 SV=1
I7BWD7		0.96	2.11	Azurin OS=Pseudomonas putida (strain DOT-T1E) OX=1196325 GN=T1E_2621 PE=4 SV=1
Stress
Inferred protein	log2 fold change			Description
	tCA	Styrene (0.1 % (v/v))	Styrene (g) + tCA
I7B7C6			1.73	Alkyl hydroperoxide reductase C OS=Pseudomonas putida (strain DOT-T1E) OX=1196325 GN=ahpC PE=3 SV=1
I7B871		1.87		Heat shock protein Hsp20 OS=Pseudomonas putida (strain DOT-T1E) OX=1196325 GN=T1E_5574 PE=3 SV=1
I7BZB3			1.58	Glutathione peroxidase OS=Pseudomonas putida (strain DOT-T1E) OX=1196325 GN=gpwA PE=3 SV=1
I7CCC1		1.22	1.74	OsmC family protein OS=Pseudomonas putida (strain DOT-T1E) OX=1196325 GN=ohr PE=3 SV=1
Transcription and translation
Inferred protein	log2 fold change			Description
	tCA	Styrene (0.1 % (v/v))	Styrene (g) + tCA
I7B393			1.66	MarR family transcriptional regulator OS=Pseudomonas putida (strain DOT-T1E) OX=1196325 GN=T1E_3639 PE=4 SV=1
I7B7L0			1.87	GntR family transcriptional regulator OS=Pseudomonas putida (strain DOT-T1E) OX=1196325 GN=T1E_5349 PE=4 SV=1
I7CA98		1.01	1.68	Response regulator protein TodT OS=Pseudomonas putida (strain DOT-T1E) OX=1196325 GN=todT PE=1 SV=2
I7CFV2			2.04	ArsR family transcriptional regulator OS=Pseudomonas putida (strain DOT-T1E) OX=1196325 GN=T1E_4939 PE=4 SV=1
Uncharacterized protein
Inferred protein	log2 fold change			Description
	tCA	Styrene (0.1 % (v/v))	Styrene (g) + tCA
I7B617		1.82	1.75	Uncharacterized protein OS=Pseudomonas putida (strain DOT-T1E) OX=1196325 GN=T1E_0910 PE=4 SV=1
I7B647		1.81		Uncharacterized protein OS=Pseudomonas putida (strain DOT-T1E) OX=1196325 GN=T1E_0940 PE=4 SV=1
I7BC12			1.67	Uncharacterized protein OS=Pseudomonas putida (strain DOT-T1E) OX=1196325 GN=T1E_3196 PE=4 SV=1
I7BI27		1.57		Uncharacterized protein OS=Pseudomonas putida (strain DOT-T1E) OX=1196325 GN=T1E_5627 PE=4 SV=1
I7BY15		1.12	2.02	Uncharacterized protein OS=Pseudomonas putida (strain DOT-T1E) OX=1196325 GN=T1E_3195 PE=4 SV=1
I7C8F1		1.45		Uncharacterized protein yeaG OS=Pseudomonas putida (strain DOT-T1E) OX=1196325 GN=yeaG PE=4 SV=1
